# Supplementary material for: Is the Evolution of Salmonella enterica subsp. enterica Linked to Restriction-Modification Systems?
Source: mSystems. 2016 Jun 21;1(3):e00009-16. doi: 10.1128/mSystems.00009-16 (PMC5069764; doi:10.1128/mSystems.00009-16)
Supplement: Table S1 [file sys003162032st1.xlsx]

## Sheet: Table
Salmonella enterica subsp. enterica serovar	Accession	NCBI Project #	study	contigs	Seq. tech	Collection	Original Strain name	Strain supplier	Date of isolation	Country	Host	100K Isolate Number
S. Typhimurium S1-1	SRR1106401	186441		164	Illumina HiSeq	100K	S. Typhimurium 98-22876-3	DTU-FOOD	1998	Denmark	Pig	BCW_2824
S. Typhimurium S1-2	SRR1106400	186441		163	Illumina HiSeq	100K	S. Typhimurium 99-23688-1	DTU-FOOD	1999	Denmark	Pig	BCW_2825
S. Bredeney S1-3	SRR1106399	186441		72	Illumina HiSeq	100K	S. Bredeney 99-21292-3	DTU-FOOD	1999	Denmark	Imported meat, Turkey	BCW_2826
S. Saint Paul S1-5	SRR1106398	186441		115	Illumina HiSeq	100K	S. Saint Paul 9824257-3	DTU-FOOD	1998	Denmark	Unknown	BCW_2828
S. Schwarzengrund S1-6	SRR1106397	186441		68	Illumina HiSeq	100K	S. Schwarzengrund 99-22292-3	DTU-FOOD	1999	Denmark	Imported meat, Chicken	BCW_2829
S. Heidelberg S1-7	SRR1106396	186441		94	Illumina HiSeq	100K	S. Heidelberg 99-22829-3	DTU-FOOD	1999	Denmark	Imported meat, Turkey	BCW_2830
S. Agona S2-1	SRR1106395	186441		116	Illumina HiSeq	100K	S. Agona 72-78893-2	DTU-FOOD	2000	Denmark, Aarhus	Poultry	BCW_2832
S. Dublin S2-2	SRR1106394	186441		68	Illumina HiSeq	100K	S. Dublin 99-12013-2	DTU-FOOD	1999	Denmark	Cattle	BCW_2833
S. Infantis S2-3	SRR1106393	186441		112	Illumina HiSeq	100K	S. Infantis 99-61191-4	DTU-FOOD	1999	Denmark, Aarhus	Poultry	BCW_2834
S. Kottbus S2-4	SRR1106392	186441		82	Illumina HiSeq	100K	S. Kottbus 72-61632-2	DTU-FOOD	2000	Denmark, Aarhus	Poultry	BCW_2835
S. Typhimurium S2-5	SRR1106391	186441		170	Illumina HiSeq	100K	S. Typhimurium 72-22569-1/72-24062-9	DTU-FOOD	2000	Denmark	Pig	BCW_2836
S. Hadar S2-7	SRR1106390	186441		81	Illumina HiSeq	100K	S. Hadar 99-73011-2	DTU-FOOD	1999	Denmark	Poultry	BCW_2837
S. Virchow S3-1	SRR1106389	186441		88	Illumina HiSeq	100K	S. Virchow 99-22243-1	DTU-FOOD	1999	Imported meat	Chicken	BCW_2838
S. Derby S3-2	SRR1106388	186441		119	Illumina HiSeq	100K	S. Derby 984223	DTU-FOOD	1998	Taiwan	Human	BCW_2839
S. Weltevreden S3-3	SRR1106387	186441		188	Illumina HiSeq	100K	S. Weltevreden KA5-5	DTU-FOOD	2000	Malaysia	Vegetable - Kangkong Ipomoea aquatica	BCW_2840
S. Senftenberg S3-4	SRR1106386	186441		1912	Illumina HiSeq	100K	S. Senftenberg 99-72895-2	DTU-FOOD	1999	Denmark, Aarhus	Poultry	BCW_2841
S. Typhimurium S3-5	SRR1106385	186441		274	Illumina HiSeq	100K	S. Typhimurium 982969	DTU-FOOD	1998	Taiwan	Human	BCW_2842
S. Manhattan S3-6	SRR1106384	186441		73	Illumina HiSeq	100K	S. Manhattan 99-81235-7	DTU-FOOD	1999	Denmark, Aarhus	Poultry	BCW_2843
S. Enteritidis S3-7	SRR1106383	186441		68	Illumina HiSeq	100K	S. Enteritidis 98-5756	DTU-FOOD	1998	Taiwan	Human	BCW_2844
S. Bovismorbificans S3-8	SRR1106382	186441		146	Illumina HiSeq	100K	S. Bovismorbificans 73-23197-4	DTU-FOOD	2001	Denmark	Pig	BCW_2845
S. Montevideo S4-1	SRR1106381	186441		98	Illumina HiSeq	100K	S. Montevideo 984651	DTU-FOOD	1998	Taiwan	Human	BCW_2846
S. Paratyphi var Java S4-3	SRR1106380	186441		122	Illumina HiSeq	100K	S. Paratyphi var Java 6	DTU-FOOD				BCW_2847
S. Panama S4-4	SRR1106379	186441		126	Illumina HiSeq	100K	S. Panama 981397	DTU-FOOD	1998	Taiwan	Human	BCW_2848
S. Cerro S4-5	SRR1057376	186441		172	Illumina HiSeq	100K	S. Cerro 986266	DTU-FOOD	1998	Taiwan	Human	BCW_2849
S. Havana S4-6	SRR1106378	186441		124	Illumina HiSeq	100K	S. Havana 982344	DTU-FOOD	1998	Taiwan	Human	BCW_2850
S. Singapore S4-8	SRR1106377	186441		116	Illumina HiSeq	100K	S. Singapore 984112	DTU-FOOD	1998	Taiwan	Human	BCW_2852
S. Give S5-1	SRR1840696	186441		75	Illumina HiSeq	100K	S. Give F788A	DTU-FOOD	2002	Malta	Human	BCW_2853
S. Braenderup S5-2	SRR1840697	186441		104	Illumina HiSeq	100K	S. Braenderup 982920	DTU-FOOD	1998	Taiwan	Human	BCW_2854
S. Corvallis S5-3	SRR1840698	186441		81	Illumina HiSeq	100K	S. Corvallis 97-22586	DTU-FOOD	1997	Denmark	Pig	BCW_2855
S. Chester S5-5	SRR1106376	186441		70	Illumina HiSeq	100K	S. Chester NSC 17	DTU-FOOD	2002			BCW_2857
S. Corvallis S5-6	SRR1106375	186441		99	Illumina HiSeq	100K	S. Corvallis 14670	DTU-FOOD	2002	Bulgaria	Human, infant	BCW_2858
S. Mbandaka S5-7	SRR1106374	186441		257	Illumina HiSeq	100K	S. Mbandaka 2002NCK239	DTU-FOOD	2002	Taiwan	Human	BCW_2859
S. Enteritidis S5-8	SRR1106373	186441			Illumina HiSeq	100K	S. Enteritidis 98-74091-5	DTU-FOOD	1998	Denmark, Aarhus	Poultry	BCW_2860
S. Virchow S6-3	SRR1106371	186441		95	Illumina HiSeq	100K	S. Virchow 75-22438	DTU-FOOD	2003	Denmark	Quail, imported from France	BCW_2863
S. Rissen S6-4	SRR1106370	186441		109	Illumina HiSeq	100K	S. Rissen 0411M29530F	DTU-FOOD	2004	Denmark	human	BCW_2864
S. London S6-7	SRR1057377	186441		275	Illumina HiSeq	100K	S. London 2005-60-971	DTU-FOOD	2005	Denmark	Pig	BCW_2866
S. Give S6-8	SRR1106369	186441		88	Illumina HiSeq	100K	S. Give 2005-60-1829	DTU-FOOD	2005	Denmark	Pig	BCW_2867
S. Livingstone S7-3	SRR1106367	186441		98	Illumina HiSeq	100K	S. Livingstone 2005-60-264-1	DTU-FOOD	2005	Denmark	Pig	BCW_2869
S. Montevideo S7-4	SRR1840701	186441		99	Illumina HiSeq	100K	S. Montevideo 2006-53-219-2	DTU-FOOD	2006	Denmark	Pheasant, organs	BCW_2870
S. Mbandaka S7-5	SRR1106366	186441		100	Illumina HiSeq	100K	S. Mbandaka 2006-51-883-1	DTU-FOOD	2006	unknown	feed	BCW_2871
S. Elizabethville S7-6	SRR1106365	186441		138	Illumina HiSeq	100K	S. Elizabethville DIV 540/84 M99	DTU-FOOD	unknown	unknown	unknown	BCW_2872
S. Poona S7-7	SRR1106364	186441		101	Illumina HiSeq	100K	S. Poona 2006-51-8612-2	DTU-FOOD	2006	Denmark	poultry	BCW_2873
S. Isangi S7-8	SRR1106363	186441		90	Illumina HiSeq	100K	S. Isangi 2005-60-2087-1	DTU-FOOD	2005	Denmark	animal	BCW_2874
S. Oranienburg S8-1	SRR1106362	186441		65	Illumina HiSeq	100K	S. Oranienburg 7323249-1	DTU-FOOD	2001	Denmark	Cattle	BCW_2875
S. Thompson S8-2	SRR1106361	186441		90	Illumina HiSeq	100K	S. Thompson 2007-60-2259	DTU-FOOD	2007	Denmark	Fresh meat	BCW_2876
S. Enteritidis S8-3	SRR1106360	186441		66	Illumina HiSeq	100K	S. Enteritidis 9874091-5	DTU-FOOD	1998	Denmark	Poultry	BCW_2877
S. Meleagridis S8-5	SRR1106359	186441		85	Illumina HiSeq	100K	S. Meleagridis #13	DTU-FOOD	2003	Colombia	Poultry	BCW_2879
S. Blockley S8-6	SRR1840703	186441		430	Illumina HiSeq	100K	S. Blockley 34.60	DTU-FOOD	2001	the Netherlands	Poultry	BCW_2880
S. Indiana S8-7	SRR1057378	186441		1073	Illumina HiSeq	100K	S. Indiana HN-GSs 2006 137	DTU-FOOD	2007	China	Human	BCW_2881
S. Brandenburg S9-2	SRR1106357	186441		80	Illumina HiSeq	100K	S. Brandenburg 21	DTU-FOOD	unknown	unknown	unknown	BCW_2883
S. Muenster S9-3	SRR1840704	186441		74	Illumina HiSeq	100K	S. Muenster 18	DTU-FOOD	unknown	unknown	unknown	BCW_2884
S. Bredeney S9-4	SRR1106356	186441		71	Illumina HiSeq	100K	S. Bredeney 26	DTU-FOOD	unknown	unknown	unknown	BCW_2885
S. San Diego S9-5	SRR1133237	186441		76	Illumina HiSeq	100K	S. San Diego 17	DTU-FOOD	unknown	unknown	unknown	BCW_2886
S. Worthington S9-6	SRR1106355	186441		112	Illumina HiSeq	100K	S. Worthington 981552	DTU-FOOD	1998	Taiwan	Human	BCW_2887
S. Albany S9-7	SRR1057379	186441		215	Illumina HiSeq	100K	S. Albany 980705	DTU-FOOD	1998	Taiwan	Human	BCW_2888
S. Muenster S10-1	SRR1057380	186441		182	Illumina HiSeq	100K	S. Muenster S-10.1	DTU-FOOD	1998	Taiwan	Human	BCW_2889
S. Bareilly S10-3	SRR1840705	186441		614	Illumina HiSeq	100K	S. Bareilly 31.65	DTU-FOOD	2001	the Netherlands	Human	BCW_2890
S. Amsterdam S10-4	SRR1106354	186441		113	Illumina HiSeq	100K	S. Amsterdam 25	DTU-FOOD	unknown	unknown	unknown	BCW_2891
S. Senftenberg S10-6	SRR1106353	186441		96	Illumina HiSeq	100K	S. Senftenberg (uganda) S-10.6	DTU-FOOD	unknown	Ireland	unknown	BCW_2893
S. Kedougou S10-7	SRR1106352	186441		136	Illumina HiSeq	100K	S. Kedougou SH28	DTU-FOOD	2008	Thailand	Human	BCW_2894
S. Kentucky S10-8	SRR1106351	186441		89	Illumina HiSeq	100K	S. Kentucky KS10	DTU-FOOD	2007	Nigeria	Chicken	BCW_2895
S. Muenchen S11-1	SRR1106350	186441		115	Illumina HiSeq	100K	S. Muenchen 984371	DTU-FOOD	1998	Taiwan	Human	BCW_2896
S. Haifa S11-3	SRR1106348	186441		108	Illumina HiSeq	100K	S. Haifa kr83	DTU-FOOD	2007	Nigeria	Chicken	BCW_2898
S. Derby S11-4	SRR1106347	186441		107	Illumina HiSeq	100K	S. Derby kr266	DTU-FOOD	2007	Nigeria	Chicken	BCW_2899
S. Havana S11-5	SRR1106346	186441		170	Illumina HiSeq	100K	S. Havana 77.601	DTU-FOOD	2007	France	Human	BCW_2900
S. Wippra S12-1	SRR1057381	186441		307	Illumina HiSeq	100K	S. Molade kp328	DTU-FOOD	2009	Nigeria	Pig	BCW_2903
S. Liverpool S12-2	SRR1057382	186441		602	Illumina HiSeq	100K	S. Liverpool kp58	DTU-FOOD	2010	Nigeria	Pig	BCW_2904
S. Colindale S12-6	SRR1057383	186441		72	Illumina HiSeq	100K	S. Colindale kp285	DTU-FOOD	2009	Nigeria	Pig	BCW_2908
S. 4,[5],12:i:- str. 08-1700	AHUS00000000	50691	Timme 2013	84	454	FDA-CFSAN
S. 4,[5],12:i:- str. 08-1739	AHUT00000000	50693	Timme 2013	96	454	FDA-CFSAN
S. Abaetetuba str. ATCC 35640	APAQ00000000	170546	Timme 2013	214	454	FDA-CFSAN
S. Abony str. 0014	APAB00000000	66687	Timme 2013	166	Illumina	FDA-CFSAN
S. Agona str. 419639 2-1	AOZV00000000	78467	Timme 2013	59	454	FDA-CFSAN
S. Agona str. 632182-2	AOZY00000000	78463	Timme 2013	55	454	FDA-CFSAN
S. Agona str. 648586-1	AOZU00000000	78471	Timme 2013	81	454	FDA-CFSAN
S. Agona str. ATCC 51957	AOZX00000000	61145	Timme 2013	100	454	FDA-CFSAN
S. Albany str. ATCC 51960	AOZW00000000	161323	Timme 2013	86	Illumina	FDA-CFSAN
S. Anatum str. ATCC BAA-1592	AOZZ00000000	62791	Timme 2013	167	454	FDA-CFSAN
S. Anatum str. USDA_100	APAA00000000	78395	Timme 2013	427	454	FDA-CFSAN
S. Bareilly str. 2780	AOZP00000000	97503	Timme 2013	337	454	FDA-CFSAN
S. Bareilly str. ATCC 9115	AOZN00000000	78393	Timme 2013	65	454	FDA-CFSAN
S. Bareilly str. CFSAN000183	AOZT00000000	159351	Timme 2013	101	Illumina	FDA-CFSAN
S. Bareilly str. CFSAN000189	AOZS00000000	159279	Timme 2013	57	454	FDA-CFSAN
S. Bareilly str. CFSAN000197	AOZR00000000	159359	Timme 2013	158	Illumina	FDA-CFSAN
S. Bareilly str. CFSAN000200	AOZQ00000000	159361	Timme 2013	51	Illumina	FDA-CFSAN
S. Berta str. ATCC 8392	AOZO00000000	78383	Timme 2013	74	454	FDA-CFSAN
S. Braenderup str. ATCC BAA-664	AOZM00000000	60515	Timme 2013	87	454	FDA-CFSAN
S. Braenderup str. CFSAN000756	APAP00000000	162799	Timme 2013	128	Illumina	FDA-CFSAN
S. Bredeney str. CFSAN001080	APAJ00000000	167391	Timme 2013	651	Illumina	FDA-CFSAN
S. Cerro str. 818	AOZJ00000000	78409	Timme 2013	112	454	FDA-CFSAN
S. Chester str. ATCC 11997	AOZI00000000	61435	Timme 2013	81	454	FDA-CFSAN
S. Choleraesuis str. 0006	AOZL00000000	63677	Timme 2013	495	454	FDA-CFSAN
S. Choleraesuis str. ATCC 10708	AOZK00000000	61355	Timme 2013	95	454	FDA-CFSAN
S. Cubana str. CFSAN001083	APAG00000000	167394	Timme 2013	995	Illumina	FDA-CFSAN
S. Derby str. 626	AOZH00000000	78403	Timme 2013	277	454	FDA-CFSAN
S. Dublin str. HWS51	AHUK00000000	41465	Timme 2013	102	454	FDA-CFSAN
S. Dublin str. SL1438	AHUJ00000000	41463	Timme 2013	59	454	FDA-CFSAN
S. Eastbourne str. CFSAN001084	APAF00000000	167395	Timme 2013	484	Illumina	FDA-CFSAN
S. Enteritidis str. 436	AHUO00000000	41921	Timme 2013	942	454	FDA-CFSAN
S. Enteritidis str. 81-2625	ALIB00000000	72649	Timme 2013	117	454	FDA-CFSAN
S. Galinarum str. 9184	AHUH00000000	41263	Timme 2013	81	454	FDA-CFSAN
S. Gaminara str. ATCC BAA-711	AOZF00000000	62839	Timme 2013	353	454	FDA-CFSAN
S. Give str. 564	AOZG00000000	78401	Timme 2013	50	454	FDA-CFSAN
S. Hadar str. ATCC 51956	AOZE00000000	78389	Timme 2013	79	454	FDA-CFSAN
S. Hartford str. CFSAN001075	APAO00000000	167386	Timme 2013	59	Illumina	FDA-CFSAN
S. Havana str. CFSAN001082	APAH00000000	167393	Timme 2013	593	Illumina	FDA-CFSAN
S. Heidelberg str. 82-2052	AMMX00000000	78473	Timme 2013	109	454	FDA-CFSAN
S. Heidelberg str. SARA35	AMLT00000000	66675	Timme 2013	148	454	FDA-CFSAN
S. Indiana str. ATCC 51959	AOZC00000000	161439	Timme 2013	78	Illumina	FDA-CFSAN
S. Inverness str. ATCC 10720	AOZD00000000	61429	Timme 2013	79	454	FDA-CFSAN
S. Javiana str. 10721	AOZA00000000	72647	Timme 2013	89	454	FDA-CFSAN
S. Javiana str. PRS_2010_0720	AOZB00000000	61941	Timme 2013	125	454	FDA-CFSAN
S. Kentucky str. 29439	AHUU00000000	50695	Timme 2013	509	454	FDA-CFSAN
S. Kentucky str. 5349	AOYZ00000000	66693	Timme 2013	146	454	FDA-CFSAN
S. Kentucky str. ATCC 9263	AOYY00000000	62841	Timme 2013	229	454	FDA-CFSAN
S. Litchfield str. CFSAN001076	APAN00000000	167387	Timme 2013	110	Illumina	FDA-CFSAN
S. London str. CFSAN001081	APAI00000000	167392	Timme 2013	2642	Illumina	FDA-CFSAN
S. Manhattan str. CFSAN001078	APAL00000000	167389	Timme 2013	805	Illumina	FDA-CFSAN
S. Mbandaka str. ATCC 51958	AOYR00000000	62843	Timme 2013	196	454	FDA-CFSAN
S. Meleagridis str. 0047	AOYN00000000	63681	Timme 2013	220	454	FDA-CFSAN
S. Miami str. 1923	AOYS00000000	78455	Timme 2013	117	454	FDA-CFSAN
S. Minnesota str. ATCC 49284	AOYO00000000	78459	Timme 2013	96	454	FDA-CFSAN
S. Montevideo str. 8387	AOYQ00000000	72643	Timme 2013	68	454	FDA-CFSAN
S. Muenchen str. ATCC 8388	AOXN00000000	60513	Timme 2013	46	454	FDA-CFSAN
S. Muenchen str. baa1594	AOYV00000000	72653	Timme 2013	228	454	FDA-CFSAN
S. Muenchen str. baa1674	AOYT00000000	72655	Timme 2013	67	454	FDA-CFSAN
S. Muenster str. 0315	AOYX00000000	78397	Timme 2013	113	454	FDA-CFSAN
S. Muenster str. 420	AOYW00000000	78399	Timme 2013	63	454	FDA-CFSAN
S. Nchanga str. CFSAN001091	APAE00000000	168127	Timme 2013	618	Illumina	FDA-CFSAN
S. Nchanga str. CFSAN001092	APAD00000000	168128	Timme 2013	817	Illumina	FDA-CFSAN
S. Norwich str. CFSAN001077 Serovar	APAM00000000	167388	Timme 2013	309	Illumina	FDA-CFSAN
S. Ohio str. CFSAN001079	APAK00000000	167390	Timme 2013	485	Illumina	FDA-CFSAN
S. Oranienburg str. 0250	AOYM00000000	63683	Timme 2013	149	454	FDA-CFSAN
S. Oranienburg str. 701	AOYL00000000	63685	Timme 2013	61	454	FDA-CFSAN
S. Panama str. ATCC 7378	AOYJ00000000	78385	Timme 2013	63	454	FDA-CFSAN
S. Paratyphi A str. ATCC 11511	AOYH00000000	61433	Timme 2013	221	454	FDA-CFSAN
S. Paratyphi B str. ATCC 10719	AOYF00000000	60521	Timme 2013	90	454	FDA-CFSAN
S. Paratyphi B str. ATCC 19940	AOYD00000000	60523	Timme 2013	86	454	FDA-CFSAN
S. Paratyphi B str. ATCC 51962	AOYC00000000	60525	Timme 2013	111	454	FDA-CFSAN
S. Paratyphi B str. ATCC 8759	AOYE00000000	60527	Timme 2013	60	454	FDA-CFSAN
S. Paratyphi B str. ATCC BAA-1585	AOYG00000000	61149	Timme 2013	102	454	FDA-CFSAN
S. Paratyphi B str. SARA42	AOYB00000000	66665	Timme 2013	1219	454	FDA-CFSAN
S. Paratyphi B str. SARA56	AOXH00000000	42915	Timme 2013	660	454	FDA-CFSAN
S. Paratyphi B str. SARA62	AOXG00000000	42919	Timme 2013	65	454	FDA-CFSAN
S. Poona str. ATCC BAA-1673	AOYK00000000	78387	Timme 2013	154	454	FDA-CFSAN
S. Pullorum str. 19945	AOYI00000000	72637	Timme 2013	66	454	FDA-CFSAN
S. Pullorum str. 9120	AMYM00000000	66671	Timme 2013	45	454	FDA-CFSAN
S. Rubislaw str. ATCC 10717	AOYA00000000	61359	Timme 2013	110	454	FDA-CFSAN
S. Saintpaul str. JO2008	AOXY00000000	72635	Timme 2013	40	454	FDA-CFSAN
S. Saintpaul str. SARA26	AOXF00000000	42913	Timme 2013	82	454	FDA-CFSAN
S. Senftenberg str. 316235162	AOYU00000000	46901	Timme 2013	1525	454	FDA-CFSAN
S. Senftenberg str. 423984-2	AOYP00000000	46895	Timme 2013	80	454	FDA-CFSAN
S. Senftenberg str. 604314	AOXW00000000	78457	Timme 2013	82	454	FDA-CFSAN
S. Senftenberg str. ATCC 43845	AOXX00000000	60517	Timme 2013	145	454	FDA-CFSAN
S. Senftenberg str. ATCC 8400	AOXU00000000	60519	Timme 2013	69	454	FDA-CFSAN
S. Sloterdijk str. ATCC 15791	AOXT00000000	61353	Timme 2013	150	454	FDA-CFSAN
S. Soerenga str. 695	AOXZ00000000	78407	Timme 2013	245	454	FDA-CFSAN
S. Stanley str. ATCC 7308	AOXV00000000	78391	Timme 2013	203	454	FDA-CFSAN
S. Stanleyville str. CFSAN000624	APAR00000000	167396	Timme 2013	41	Illumina	FDA-CFSAN
S. subsp. Diarizonae ser. 60:r:e,n,x,z15 str. 01-0170	APAC00000000	161287	Timme 2013	140	Illumina	FDA-CFSAN
S. subsp. Houtenae ser. 50:g,z51:- str. 01-0133	AOXJ00000000	161823	Timme 2013	140	Illumina	FDA-CFSAN
S. subsp. Indica ser. 6,14,25:z10:1,(2),7 str. 1121	AOXI00000000	161825	Timme 2013	81	Illumina	FDA-CFSAN
S. subsp. Salamae ser. 58:l,z13,z28:z6 str. 00-0163	AOXE00000000	161827	Timme 2013	144	Illumina	FDA-CFSAN
S. Tallahassee str. 0012	AOXS00000000	66685	Timme 2013	302	454	FDA-CFSAN
S. Tennessee str. TXSC_TXSC08-19	AOXR00000000	65249	Timme 2013	262	454	FDA-CFSAN
S. Tennessee str. TXSC_TXSC08-21	AOXQ00000000	65247	Timme 2013	425	454	FDA-CFSAN
S. Thompson str. ATCC 8391	AOXP00000000	61153	Timme 2013	68	454	FDA-CFSAN
S. Typhimurium str. AZ 057	AOXC00000000	67437	Timme 2013	99	454	FDA-CFSAN
S. Typhimurium str. SARA13	AOXO00000000	66667	Timme 2013	416	454	FDA-CFSAN
S. Typhimurium str. ST4581	AOXD00000000	42909	Timme 2013	467	454	FDA-CFSAN
S. Urbana str. ATCC 9261	AOXM00000000	161805	Timme 2013	285	Illumina	FDA-CFSAN
S. Virchow str. ATCC 51955	AOXL00000000	62873	Timme 2013	213	454	FDA-CFSAN
S. Worthington str. ATCC 9607	AOXK00000000	161809	Timme 2013	362	Illumina	FDA-CFSAN
S. Adelaide str. FSL A4-669	AFCI01000000	59695	den Bakker 2011	2076
S. Alachua str. FSL R6-377	AFCJ01000000	59697	den Bakker 2011	2683
S. Baildon str. FSL R6-199	AFCK01000000	59699	den Bakker 2011	1762
S. Choleraesuis str. SC-B67	AE017220	9618	Chiu 2005	1
S. Enteritidis str. P125109	AM933172	30687	Thomson 2008	1
S. Gallinarum str. 287/91	AM933173	30689	Thomson 2008	1
S. Gaminara str. FSL A4-567	AFCL01000000	59701	den Bakker 2011	2028
S. Give str. FSL S5-487	AFCM01000000	59703	den Bakker 2011	1599
S. Hadar str. RI_05P066	ABFG01000000	20593	Fricke 2016	50
S. Heidelberg str. SL476	CP001120	20045	Fricke 2011	1
S. Hvittingfoss str. FSL A4-620	AFCN01000000	59705	den Bakker 2011	1812
S. Infantis str. SARB27	AFYI01000000	33185	den Bakker 2011	8
S. Inverness str. FSL R8-3668	AFCO01000000	59707	den Bakker 2011	2138
S. Johannesburg str. FSL S5-703	AFCP01000000	59709	den Bakker 2011	2111
S. Kentucky str. CVM29188	ABAK01000000	19457	Fricke 2011	1
S. Minnesota str. FSL A4-603	AFCQ01000000	59711	den Bakker 2011	2468
S. Mississippi str. FSL A4-633	AFCR01000000	59713	den Bakker 2011	1730
S. Montevideo str. 29N	AESW00000000	48459	Allard 2012	88	454
S. Montevideo str. 4441 H	AESY00000000	49127	Allard 2012	96	454
S. Montevideo str. ATCC BAA710	AESS00000000	46913	Allard 2012	674	454
S. Montevideo str. LQC 10	AEST00000000	46915	Allard 2012	64	454
S. Newport str. CVM 19449	AHTQ00000000	49623	Cao 2013	76	454
S. Newport str. CVM 19536	AHUF00000000	50017	Cao 2013	70	454
S. Newport str. CVM 21559	AHTO00000000	49417	Cao 2013	64	454
S. Newport str. CVM 22513	AHTU00000000	49635	Cao 2013	72	454
S. Newport str. CVM 35199	AHTK00000000	49409	Cao 2013	72	454
S. Newport str. CVM 4176	AHUG00000000	50019	Cao 2013	62	454
S. Newport str. SL254	CP001113	18747	Fricke 2011	1
S. Paratyphi A str. AKU_12601	FM200053	30943	Holt 2009	1
S. Paratyphi A str. ATCC 9150	CP000026	13086	McClelland 2004	1
S. Paratyphi B str. SPB7	CP000886	27803	McClelland unpub.	1
S. Paratyphi C str. RKS4594	CP000857	20993	Liu 2009	1
S. Pomona str. ATCC 10729	AHIA00000000	61431	Allard 2012	110	454
S. Rubislaw str. FSL A4-653	AFCT01000000	59717	den Bakker 2011	2416
S. Saintpaul str. SARA23	ABAM01000000	19461	Fricke 2012	2
S. Saintpaul str. SARA29	ABAN01000000	19463	Fricke 2013	182
S. Schwarzengrund str. CVM19633	CP001127	19459	Fricke 2011	1
S. Schwarzengrund str. SL480	ABEJ01000000	20071	Fricke 2014	67
S. Senftenberg str. FSL A4-543	AFCU01000000	59719	den Bakker 2011	2108
S. subsp. Houtenae str. ATCC BAA-1581	AGRM01000000	28767	WASHU	7
S. Tennessee str. CDC07-0191	ACBF01000000	30831	Fricke 2018	94
S. Typhi str. Ty2	AE014613	371	Deng 2003	1
S. Typhimurium str. LT2	AE006468	241	McClelland 2001	1
S. Uganda str. FSL R8-3404	AFCV01000000	59721	den Bakker 2011	1543
S. Urbana str. FSL R8-2977	AFCW01000000	59723	den Bakker 2011	2504
S. Virchow str. SL491	ABFH01000000	20595	Fricke 2017	3
S. Wandsworth str. FSL A4-580	AFCX01000000	59725	den Bakker 2011	2114
S. Weltevreden str. HI_N05-537	ABFF01000000	20591	Fricke 2015	81
