# Supplementary material for: Is the Evolution of Salmonella enterica subsp. enterica Linked to Restriction-Modification Systems?
Source: mSystems. 2016 Jun 21;1(3):e00009-16. doi: 10.1128/mSystems.00009-16 (PMC5069764; doi:10.1128/mSystems.00009-16)
Supplement: Table S2 [file sys003162032st2.xlsx]

## Sheet: Type I
		Hit in RM-Finder							Recognition Assignment					Notes
Isolate	System	Restriction	1. Methyltransferase	2. Methyltransferase	3. Methyltransferase	4. Methyltransferase	1. Specificity Subunit	2. Specificity subunit	Recognition sequence	Assigned from	%ID from Assigning hit	Length from Assigning hit		Genes marked with green = found by BLAST of up- and downstream sequences against REBASE to complete systems
S. 4,[5],12:i:- str. 08-1700	TI-1.1	Sen6994ORFFP	-	-	-	-	-	-	Random	Restriction Enzyme	99.25	1
S. 4,[5],12:i:- str. 08-1739	TI-1.1	Sen6994ORFFP	-	-	-	-	-	-	Random	Restriction Enzyme	99.15	1
S_Abaetetuba_str_ATCC_35640	TI-1.1	Sen6994ORFFP	-	-	-	-	-	-	Random	Restriction Enzyme	98.78	1
S_Abony_str_0014	TI-1.1	Sen6994ORFFP	-	-	-	-	-	-	Random	Restriction Enzyme	99.06	1
S_Adelaide_str_FSL_A4-669	TI-1.1	Sen6994ORFFP	-	-	-	-	-	-	Random	Restriction Enzyme	98.31	1
S_Agona_S_2_1	TI-1.1	Sen6994ORFFP	-	-	-	-	-	-	Random	Restriction Enzyme	99.06	1
S_Agona_str_419639_2-1	TI-1.1	Sen6994ORFFP	-	-	-	-	-	-	Random	Restriction Enzyme	99.06	1
S_Agona_str_632182-2	TI-1.1	Sen6994ORFFP	-	-	-	-	-	-	Random	Restriction Enzyme	98.87	1
S_Agona_str_648586-1	TI-1.1	Sen6994ORFFP	-	-	-	-	-	-	Random	Restriction Enzyme	99.06	1
S_Agona_str_ATCC_51957	TI-1.1	Sen6994ORFFP	-	-	-	-	-	-	Random	Restriction Enzyme	99.06	1
S_Albany_S_9_7	TI-1.1	Sen6994ORFFP	-	-	-	-	-	-	Random	Restriction Enzyme	99.06	1
S_Albany_str_ATCC_51960	TI-1.1	Sen6994ORFFP	-	-	-	-	-	-	Random	Restriction Enzyme	99.06	1
S_Amsterdam_S_10_4	TI-1.1	Sen6994ORFFP	-	-	-	-	-	-	Random	Restriction Enzyme	99.34	1
S_Anatum_str_ATCC_BAA-1592	TI-1.1	Sen6994ORFFP	-	-	-	-	-	-	Random	Restriction Enzyme	98.78	1
S_Anatum_str_USDA_100	TI-1.1	Sen6994ORFFP	-	-	-	-	-	-	Random	Restriction Enzyme	98.78	1
S_Bareilly_S_10_3	TI-1.1	Sen6994ORFFP	-	-	-	-	-	-	Random	Restriction Enzyme	99.15	1
S_Bareilly_str_2780	TI-1.1	Sen6994ORFFP	-	-	-	-	-	-	Random	Restriction Enzyme	98.78	1
S_Bareilly_str_ATCC_9115	TI-1.1	Sen6994ORFFP	-	-	-	-	-	-	Random	Restriction Enzyme	99.15	1
S_Bareilly_str_CFSAN000183	TI-1.1	Sen6994ORFFP	-	-	-	-	-	-	Random	Restriction Enzyme	99.15	1
S_Bareilly_str_CFSAN000189	TI-1.1	Sen6994ORFFP	-	-	-	-	-	-	Random	Restriction Enzyme	99.15	1
S_Bareilly_str_CFSAN000197	TI-1.1	Sen6994ORFFP	-	-	-	-	-	-	Random	Restriction Enzyme	98.78	1
S_Bareilly_str_CFSAN000200	TI-1.1	Sen6994ORFFP	-	-	-	-	-	-	Random	Restriction Enzyme	99.15	1
S_Berta_str_ATCC_8392	TI-1.1	Sen6994ORFFP	-	-	-	-	-	-	Random	Restriction Enzyme	98.96	1
S_Bovismorbificans_S_3_8	TI-1.1	Sen6994ORFFP	-	-	-	-	-	-	Random	Restriction Enzyme	99.62	1
S_Braenderup_S_5_2	TI-1.1	Sen6994ORFFP	-	-	-	-	-	-	Random	Restriction Enzyme	98.96	1
S_Braenderup_str_ATCC_BAA-664	TI-1.1	Sen6994ORFFP	-	-	-	-	-	-	Random	Restriction Enzyme	98.96	1
S_Braenderup_str_CFSAN000756	TI-1.1	Sen6994ORFFP	-	-	-	-	-	-	Random	Restriction Enzyme	98.96	1
S_Brandenburg_S_9_2	TI-1.1	Sen6994ORFFP	-	-	-	-	-	-	Random	Restriction Enzyme	98.4	1
S_Bredeney_S_1_3	TI-1.1	Sen6994ORFFP	-	-	-	-	-	-	Random	Restriction Enzyme	98.68	1
S_Bredeney_S_9_4	TI-1.1	Sen6994ORFFP	-	-	-	-	-	-	Random	Restriction Enzyme	98.68	1
S_Bredeney_str_CFSAN001080	TI-1.1	Sen6994ORFFP	-	-	-	-	-	-	Random	Restriction Enzyme	98.68	1
S_Cerro_S_4_5	TI-1.1	Sen6994ORFFP	-	-	-	-	-	-	Random	Restriction Enzyme	99.44	1
S_Cerro_str_818	TI-1.1	Sen6994ORFFP	-	-	-	-	-	-	Random	Restriction Enzyme	99.44	1
S_Chester_S_5_5	TI-1.1	Sen6994ORFFP	-	-	-	-	-	-	Random	Restriction Enzyme	98.49	1
S_Chester_str_ATCC_11997	TI-1.1	Sen6994ORFFP	-	-	-	-	-	-	Random	Restriction Enzyme	98.49	1
S_Choleraesuis_str_0006	TI-1.1	Sen6994ORFFP	-	-	-	-	-	-	Random	Restriction Enzyme	98.96	1
S_Choleraesuis_str_ATCC_10708	TI-1.1	Sen6994ORFFP	-	-	-	-	-	-	Random	Restriction Enzyme	99.06	1
S_Choleraesuis_str_SC-B67	TI-1.1	Sen6994ORFFP	-	-	-	-	-	-	Random	Restriction Enzyme	98.96	1
S_Colindale_S_12_6	TI-1.1	Sen6994ORFFP	-	-	-	-	-	-	Random	Restriction Enzyme	99.53	1
S_Corvallis_S_5_3	TI-1.1	Sen6994ORFFP	-	-	-	-	-	-	Random	Restriction Enzyme	98.96	1
S_Corvallis_S_5_6	TI-1.1	Sen6994ORFFP	-	-	-	-	-	-	Random	Restriction Enzyme	98.96	1
S_Cubana_str_CFSAN001083	TI-1.1	Sen6994ORFFP	-	-	-	-	-	-	Random	Restriction Enzyme	99.25	1
S_Derby_S_11_4	TI-1.1	Sen6994ORFFP	-	-	-	-	-	-	Random	Restriction Enzyme	99.06	1
S_Derby_S_3_2	TI-1.1	Sen6994ORFFP	-	-	-	-	-	-	Random	Restriction Enzyme	99.15	1
S_Derby_str_626	TI-1.1	Sen6994ORFFP	-	-	-	-	-	-	Random	Restriction Enzyme	99.06	1
S_Dublin_S_2_2	TI-1.1	Sen6994ORFFP	-	-	-	-	-	-	Random	Restriction Enzyme	98.87	1
S_Dublin_str_HWS51	TI-1.1	Sen6994ORFFP	-	-	-	-	-	-	Random	Restriction Enzyme	98.87	1
S_Dublin_str_SL1438	TI-1.1	Sen6994ORFFP	-	-	-	-	-	-	Random	Restriction Enzyme	98.87	1
S_Eastbourne_str_CFSAN001084	TI-1.1	Sen6994ORFFP	-	-	-	-	-	-	Random	Restriction Enzyme	98.49	1
S_Elizabethville_S_7_6	TI-1.1	Sen6994ORFFP	-	-	-	-	-	-	Random	Restriction Enzyme	99.06	1
S_Enteritidis_S_3_7	TI-1.1	Sen6994ORFFP	-	-	-	-	-	-	Random	Restriction Enzyme	99.06	1
S_Enteritidis_S_5_8	TI-1.1	Sen6994ORFFP	-	-	-	-	-	-	Random	Restriction Enzyme	99.06	1
S_Enteritidis_S_8_3	TI-1.1	Sen6994ORFFP	-	-	-	-	-	-	Random	Restriction Enzyme	99.06	1
S_Enteritidis_str_436	TI-1.1	Sen6994ORFFP	-	-	-	-	-	-	Random	Restriction Enzyme	99.06	1
S_Enteritidis_str_81-2625	TI-1.1	Sen6994ORFFP	-	-	-	-	-	-	Random	Restriction Enzyme	99.06	1
S_Enteritidis_str_P125109	TI-1.1	Sen6994ORFFP	-	-	-	-	-	-	Random	Restriction Enzyme	99.06	1
S_Gaminara_str_ATCC_BAA-711	TI-1.1	Sen6994ORFFP	-	-	-	-	-	-	Random	Restriction Enzyme	98.87	1.0009
S_Gaminara_str_FSL_A4-567	TI-1.1	Sen6994ORFFP	-	-	-	-	-	-	Random	Restriction Enzyme	98.96	1
S_Give_S_5_1	TI-1.1	Sen6994ORFFP	-	-	-	-	-	-	Random	Restriction Enzyme	98.68	1
S_Give_S_6_8	TI-1.1	Sen6994ORFFP	-	-	-	-	-	-	Random	Restriction Enzyme	98.68	1
S_Give_str_564	TI-1.1	Sen6994ORFFP	-	-	-	-	-	-	Random	Restriction Enzyme	98.59	1
S_Give_str_FSL_S5-487	TI-1.1	Sen6994ORFFP	-	-	-	-	-	-	Random	Restriction Enzyme	98.68	1
S_Hadar_S_2_7	TI-1.1	Sen6994ORFFP	-	-	-	-	-	-	Random	Restriction Enzyme	98.87	1
S_Hadar_str_ATCC_51956	TI-1.1	Sen6994ORFFP	-	-	-	-	-	-	Random	Restriction Enzyme	98.87	1
S_Hadar_str_RI_05P066	TI-1.1	Sen6994ORFFP	-	-	-	-	-	-	Random	Restriction Enzyme	98.87	1
S_Haifa_S_11_3	TI-1.1	Sen6994ORFFP	-	-	-	-	-	-	Random	Restriction Enzyme	98.59	1
S_Hartford_str_CFSAN001075	TI-1.1	Sen6994ORFFP	-	-	-	-	-	-	Random	Restriction Enzyme	99.25	1
S_Havana_S_11_5	TI-1.1	Sen6994ORFFP	-	-	-	-	-	-	Random	Restriction Enzyme	98.59	1
S_Havana_S_4_6	TI-1.1	Sen6994ORFFP	-	-	-	-	-	-	Random	Restriction Enzyme	98.49	1
S_Havana_str_CFSAN001082	TI-1.1	Sen6994ORFFP	-	-	-	-	-	-	Random	Restriction Enzyme	98.87	1
S_Heidelberg_S_1_7	TI-1.1	Sen6994ORFFP	-	-	-	-	-	-	Random	Restriction Enzyme	99.25	1
S_Heidelberg_str_82-2052	TI-1.1	Sen6994ORFFP	-	-	-	-	-	-	Random	Restriction Enzyme	99.25	1
S_Heidelberg_str_SARA35	TI-1.1	Sen6994ORFFP	-	-	-	-	-	-	Random	Restriction Enzyme	99.25	1
S_Heidelberg_str_SL476	TI-1.1	Sen6994ORFFP	-	-	-	-	-	-	Random	Restriction Enzyme	99.25	1
S_Indiana_S_8_7	TI-1.1	Sen6994ORFFP	-	-	-	-	-	-	Random	Restriction Enzyme	98.96	1
S_Indiana_str_ATCC_51959	TI-1.1	Sen6994ORFFP	-	-	-	-	-	-	Random	Restriction Enzyme	98.96	1
S_Infantis_S_2_3	TI-1.1	Sen6994ORFFP	-	-	-	-	-	-	Random	Restriction Enzyme	100	1
S_Infantis_str_SARB27	TI-1.1	Sen6994ORFFP	-	-	-	-	-	-	Random	Restriction Enzyme	98.96	1
S_Inverness_str_ATCC_10720	TI-1.1	Sen6994ORFFP	-	-	-	-	-	-	Random	Restriction Enzyme	98.49	1
S_Isangi_S_7_8	TI-1.1	Sen6994ORFFP	-	-	-	-	-	-	Random	Restriction Enzyme	98.78	1
S_Javiana_str_10721	TI-1.1	Sen6994ORFFP	-	-	-	-	-	-	Random	Restriction Enzyme	98.68	1
S_Javiana_str_PRS_2010_0720	TI-1.1	Sen6994ORFFP	-	-	-	-	-	-	Random	Restriction Enzyme	98.59	1
S_Johannesburg_str_FSL_S5-703	TI-1.1	Sen6994ORFFP	-	-	-	-	-	-	Random	Restriction Enzyme	98.68	1
S_Kedougou_S_10_7	TI-1.1	Sen6994ORFFP	-	-	-	-	-	-	Random	Restriction Enzyme	98.87	1
S_Kentucky_S_10_8	TI-1.1	Sen6994ORFFP	-	-	-	-	-	-	Random	Restriction Enzyme	98.59	1
S_Kentucky_str_29439	TI-1.1	Sen6994ORFFP	-	-	-	-	-	-	Random	Restriction Enzyme	99.34	1
S_Kentucky_str_5349	TI-1.1	Sen6994ORFFP	-	-	-	-	-	-	Random	Restriction Enzyme	99.34	1
S_Kentucky_str_ATCC_9263	TI-1.1	Sen6994ORFFP	-	-	-	-	-	-	Random	Restriction Enzyme	98.59	1
S_Kentucky_str_CVM29188	TI-1.1	Sen6994ORFFP	-	-	-	-	-	-	Random	Restriction Enzyme	99.34	1
S_Kottbus_S_2_4	TI-1.1	Sen6994ORFFP	-	-	-	-	-	-	Random	Restriction Enzyme	99.25	1
S_Litchfield_str_CFSAN001076	TI-1.1	Sen6994ORFFP	-	-	-	-	-	-	Random	Restriction Enzyme	98.21	1
S_Liverpool_S_12_2	TI-1.1	Sen6994ORFFP	-	-	-	-	-	-	Random	Restriction Enzyme	99.06	1
S_Livingstone_S_7_3	TI-1.1	Sen6994ORFFP	-	-	-	-	-	-	Random	Restriction Enzyme	99.44	1
S_London_S_6_7	TI-1.1	Sen6994ORFFP	-	-	-	-	-	-	Random	Restriction Enzyme	98.78	1
S_London_str_CFSAN001081	TI-1.1	Sen6994ORFFP	-	-	-	-	-	-	Random	Restriction Enzyme	98.78	1
S_Manhattan_S_3_6	TI-1.1	Sen6994ORFFP	-	-	-	-	-	-	Random	Restriction Enzyme	99.44	1
S_Manhattan_str_CFSAN001078	TI-1.1	Sen6994ORFFP	-	-	-	-	-	-	Random	Restriction Enzyme	99.44	1
S_Mbandaka_S_5_7	TI-1.1	Sen6994ORFFP	-	-	-	-	-	-	Random	Restriction Enzyme	98.87	1
S_Mbandaka_S_7_5	TI-1.1	Sen6994ORFFP	-	-	-	-	-	-	Random	Restriction Enzyme	98.87	1
S_Mbandaka_str_ATCC_51958	TI-1.1	Sen6994ORFFP	-	-	-	-	-	-	Random	Restriction Enzyme	99.15	1
S_Meleagridis_S_8_5	TI-1.1	Sen6994ORFFP	-	-	-	-	-	-	Random	Restriction Enzyme	98.59	1
S_Meleagridis_str_0047	TI-1.1	Sen6994ORFFP	-	-	-	-	-	-	Random	Restriction Enzyme	98.59	1
S_Miami_str_1923	TI-1.1	Sen6994ORFFP	-	-	-	-	-	-	Random	Restriction Enzyme	98.78	1
S_Minnesota_str_ATCC_49284	TI-1.1	Sen6994ORFFP	-	-	-	-	-	-	Random	Restriction Enzyme	98.96	1
S_Montevideo_S_4_1	TI-1.1	Sen6994ORFFP	-	-	-	-	-	-	Random	Restriction Enzyme	99.06	1
S_Montevideo_S_7_4	TI-1.1	Sen6994ORFFP	-	-	-	-	-	-	Random	Restriction Enzyme	99.06	1
S_Montevideo_str_29N	TI-1.1	Sen6994ORFFP	-	-	-	-	-	-	Random	Restriction Enzyme	99.06	1
S_Montevideo_str_4441_H	TI-1.1	Sen6994ORFFP	-	-	-	-	-	-	Random	Restriction Enzyme	98.68	1
S_Montevideo_str_8387	TI-1.1	Sen6994ORFFP	-	-	-	-	-	-	Random	Restriction Enzyme	98.68	1
S_Montevideo_str_ATCC_BAA710	TI-1.1	Sen6994ORFFP	-	-	-	-	-	-	Random	Restriction Enzyme	98.68	1
S_Montevideo_str_LQC_10	TI-1.1	Sen6994ORFFP	-	-	-	-	-	-	Random	Restriction Enzyme	99.06	1
S_Muenchen_S_11_1	TI-1.1	Sen6994ORFFP	-	-	-	-	-	-	Random	Restriction Enzyme	99.15	1
S_Muenchen_str_ATCC_8388	TI-1.1	Sen6994ORFFP	-	-	-	-	-	-	Random	Restriction Enzyme	99.15	1
S_Muenchen_str_baa1594	TI-1.1	Sen6994ORFFP	-	-	-	-	-	-	Random	Restriction Enzyme	99.15	1
S_Muenchen_str_baa1674	TI-1.1	Sen6994ORFFP	-	-	-	-	-	-	Random	Restriction Enzyme	99.34	1
S_Muenster_S_10_1	TI-1.1	Sen6994ORFFP	-	-	-	-	-	-	Random	Restriction Enzyme	98.59	1
S_Muenster_S_9_3	TI-1.1	Sen6994ORFFP	-	-	-	-	-	-	Random	Restriction Enzyme	98.59	1
S_Muenster_str_0315	TI-1.1	Sen6994ORFFP	-	-	-	-	-	-	Random	Restriction Enzyme	98.49	1
S_Muenster_str_420	TI-1.1	Sen6994ORFFP	-	-	-	-	-	-	Random	Restriction Enzyme	98.49	1
S_Nchanga_str_CFSAN001091	TI-1.1	Sen6994ORFFP	-	-	-	-	-	-	Random	Restriction Enzyme	99.15	1
S_Nchanga_str_CFSAN001092	TI-1.1	Sen6994ORFFP	-	-	-	-	-	-	Random	Restriction Enzyme	99.15	1
S_Newport_str_CVM_19449	TI-1.1	Sen6994ORFFP	-	-	-	-	-	-	Random	Restriction Enzyme	98.68	1
S_Newport_str_CVM_19536	TI-1.1	Sen6994ORFFP	-	-	-	-	-	-	Random	Restriction Enzyme	98.68	1
S_Newport_str_CVM_21559	TI-1.1	Sen6994ORFFP	-	-	-	-	-	-	Random	Restriction Enzyme	99.06	1
S_Newport_str_CVM_22513	TI-1.1	Sen6994ORFFP	-	-	-	-	-	-	Random	Restriction Enzyme	98.68	1
S_Newport_str_CVM_35199	TI-1.1	Sen6994ORFFP	-	-	-	-	-	-	Random	Restriction Enzyme	98.96	1
S_Newport_str_CVM_4176	TI-1.1	Sen6994ORFFP	-	-	-	-	-	-	Random	Restriction Enzyme	98.68	1
S_Newport_str_SL254	TI-1.1	Sen6994ORFFP	-	-	-	-	-	-	Random	Restriction Enzyme	98.68	1
S_Norwich_str_CFSAN001077_Serovar	TI-1.1	Sen6994ORFFP	-	-	-	-	-	-	Random	Restriction Enzyme	98.96	1
S_Ohio_str_CFSAN001079	TI-1.1	Sen6994ORFFP	-	-	-	-	-	-	Random	Restriction Enzyme	99.44	1
S_Oranienburg_S_8_1	TI-1.1	Sen6994ORFFP	-	-	-	-	-	-	Random	Restriction Enzyme	98.68	1
S_Oranienburg_str_0250	TI-1.1	Sen6994ORFFP	-	-	-	-	-	-	Random	Restriction Enzyme	98.68	1
S_Oranienburg_str_701	TI-1.1	Sen6994ORFFP	-	-	-	-	-	-	Random	Restriction Enzyme	98.68	1
S_Panama_S_4_4	TI-1.1	Sen6994ORFFP	-	-	-	-	-	-	Random	Restriction Enzyme	98.68	1
S_Panama_str_ATCC_7378	TI-1.1	Sen6994ORFFP	-	-	-	-	-	-	Random	Restriction Enzyme	98.68	1
S_Paratyphi_A_str_AKU_12601	TI-1.1	Sen6994ORFFP	-	-	-	-	-	-	Random	Restriction Enzyme	98.78	1
S_Paratyphi_A_str_ATCC_11511	TI-1.1	Sen6994ORFFP	-	-	-	-	-	-	Random	Restriction Enzyme	98.78	1
S_Paratyphi_A_str_ATCC_9150	TI-1.1	Sen6994ORFFP	-	-	-	-	-	-	Random	Restriction Enzyme	98.78	1
S_Paratyphi_B_str_ATCC_10719	TI-1.1	Sen6994ORFFP	-	-	-	-	-	-	Random	Restriction Enzyme	98.78	1
S_Paratyphi_B_str_ATCC_19940	TI-1.1	Sen6994ORFFP	-	-	-	-	-	-	Random	Restriction Enzyme	98.78	1
S_Paratyphi_B_str_ATCC_51962	TI-1.1	Sen6994ORFFP	-	-	-	-	-	-	Random	Restriction Enzyme	98.68	1
S_Paratyphi_B_str_ATCC_8759	TI-1.1	Sen6994ORFFP	-	-	-	-	-	-	Random	Restriction Enzyme	98.78	1
S_Paratyphi_B_str_ATCC_BAA-1585	TI-1.1	Sen6994ORFFP	-	-	-	-	-	-	Random	Restriction Enzyme	98.78	1
S_Paratyphi_B_str_SARA42	TI-1.1	Sen6994ORFFP	-	-	-	-	-	-	Random	Restriction Enzyme	99.15	1
S_Paratyphi_B_str_SARA56	TI-1.1	Sen6994ORFFP	-	-	-	-	-	-	Random	Restriction Enzyme	98.78	1
S_Paratyphi_B_str_SARA62	TI-1.1	Sen6994ORFFP	-	-	-	-	-	-	Random	Restriction Enzyme	98.78	1
S_Paratyphi_B_str_SPB7	TI-1.1	Sen6994ORFFP	-	-	-	-	-	-	Random	Restriction Enzyme	98.78	1
S_Paratyphi_C_str_RKS4594	TI-1.1	Sen6994ORFFP	-	-	-	-	-	-	Random	Restriction Enzyme	98.96	1
S_Paratyphi_var_Java_S_4_3	TI-1.1	Sen6994ORFFP	-	-	-	-	-	-	Random	Restriction Enzyme	98.87	1
S_Pomona_str_ATCC_10729	TI-1.1	Sen6994ORFFP	-	-	-	-	-	-	Random	Restriction Enzyme	98.59	1
S_Poona_S_7_7	TI-1.1	Sen6994ORFFP	-	-	-	-	-	-	Random	Restriction Enzyme	98.78	1
S_Poona_str_ATCC_BAA-1673	TI-1.1	Sen6994ORFFP	-	-	-	-	-	-	Random	Restriction Enzyme	98.87	1
S_Rissen_S_6_4	TI-1.1	Sen6994ORFFP	-	-	-	-	-	-	Random	Restriction Enzyme	98.31	1
S_Rubislaw_str_ATCC_10717	TI-1.1	Sen6994ORFFP	-	-	-	-	-	-	Random	Restriction Enzyme	98.68	1
S_Rubislaw_str_FSL_A4-653	TI-1.1	Sen6994ORFFP	-	-	-	-	-	-	Random	Restriction Enzyme	98.68	1
S_Saint_Paul_S_1_5	TI-1.1	Sen6994ORFFP	-	-	-	-	-	-	Random	Restriction Enzyme	99.25	1
S_Saintpaul_str_JO2008	TI-1.1	Sen6994ORFFP	-	-	-	-	-	-	Random	Restriction Enzyme	99.25	1
S_Saintpaul_str_SARA23	TI-1.1	Sen6994ORFFP	-	-	-	-	-	-	Random	Restriction Enzyme	99.25	1
S_Saintpaul_str_SARA26	TI-1.1	Sen6994ORFFP	-	-	-	-	-	-	Random	Restriction Enzyme	99.25	1
S_Saintpaul_str_SARA29	TI-1.1	Sen6994ORFFP	-	-	-	-	-	-	Random	Restriction Enzyme	98.78	1
S_San_Diego_S_9_5	TI-1.1	Sen6994ORFFP	-	-	-	-	-	-	Random	Restriction Enzyme	98.49	1
S_Schwarzengrund_S_1_6	TI-1.1	Sen6994ORFFP	-	-	-	-	-	-	Random	Restriction Enzyme	98.68	1
S_Schwarzengrund_str_CVM19633	TI-1.1	Sen6994ORFFP	-	-	-	-	-	-	Random	Restriction Enzyme	98.68	1
S_Schwarzengrund_str_SL480	TI-1.1	Sen6994ORFFP	-	-	-	-	-	-	Random	Restriction Enzyme	98.68	1
S_Senftenberg_S_10_6	TI-1.1	Sen6994ORFFP	-	-	-	-	-	-	Random	Restriction Enzyme	98.78	1
S_Senftenberg_S_3_4	TI-1.1	Sen6994ORFFP	-	-	-	-	-	-	Random	Restriction Enzyme	98.78	1
S_Senftenberg_str_316235162	TI-1.1	Sen6994ORFFP	-	-	-	-	-	-	Random	Restriction Enzyme	98.78	1
S_Senftenberg_str_423984-2	TI-1.1	Sen6994ORFFP	-	-	-	-	-	-	Random	Restriction Enzyme	98.78	1
S_Senftenberg_str_604314	TI-1.1	Sen6994ORFFP	-	-	-	-	-	-	Random	Restriction Enzyme	98.78	1
S_Senftenberg_str_ATCC_43845	TI-1.1	Sen6994ORFFP	-	-	-	-	-	-	Random	Restriction Enzyme	98.68	1
S_Senftenberg_str_ATCC_8400	TI-1.1	Sen6994ORFFP	-	-	-	-	-	-	Random	Restriction Enzyme	98.68	1
S_Singapore_S_4_8	TI-1.1	Sen6994ORFFP	-	-	-	-	-	-	Random	Restriction Enzyme	99.25	1
S_Soerenga_str_695	TI-1.1	Sen6994ORFFP	-	-	-	-	-	-	Random	Restriction Enzyme	98.78	1
S_Stanley_str_ATCC_7308	TI-1.1	Sen6994ORFFP	-	-	-	-	-	-	Random	Restriction Enzyme	98.87	1
S_subsp_diarizonae_ser_str_01-0170	TI-1.1	Sen6994ORFFP	-	-	-	-	-	-	Random	Restriction Enzyme	98.12	1
S_subsp_indica_ser_str_1121	TI-1.1	Sen6994ORFFP	-	-	-	-	-	-	Random	Restriction Enzyme	98.02	1
S_subsp_salamae_ser_str_00-0163	TI-1.1	Sen6994ORFFP	-	-	-	-	-	-	Random	Restriction Enzyme	97.55	1
S_Tallahassee_str_0012	TI-1.1	Sen6994ORFFP	-	-	-	-	-	-	Random	Restriction Enzyme	99.15	1
S_Tennessee_str_CDC07-0191	TI-1.1	Sen6994ORFFP	-	-	-	-	-	-	Random	Restriction Enzyme	98.78	1
S_Tennessee_str_TXSC_TXSC08-19	TI-1.1	Sen6994ORFFP	-	-	-	-	-	-	Random	Restriction Enzyme	98.78	1
S_Tennessee_str_TXSC_TXSC08-21	TI-1.1	Sen6994ORFFP	-	-	-	-	-	-	Random	Restriction Enzyme	98.78	1
S_Thompson_S_8_2	TI-1.1	Sen6994ORFFP	-	-	-	-	-	-	Random	Restriction Enzyme	99.25	1
S_Thompson_str_ATCC_8391	TI-1.1	Sen6994ORFFP	-	-	-	-	-	-	Random	Restriction Enzyme	99.25	1
S_Typhi_str_Ty2	TI-1.1	Sen6994ORFFP	-	-	-	-	-	-	Random	Restriction Enzyme	98.87	1
S_Typhimurium_S_1_1	TI-1.1	Sen6994ORFFP	-	-	-	-	-	-	Random	Restriction Enzyme	99.25	1
S_Typhimurium_S_1_2	TI-1.1	Sen6994ORFFP	-	-	-	-	-	-	Random	Restriction Enzyme	99.15	1
S_Typhimurium_S_2_5	TI-1.1	Sen6994ORFFP	-	-	-	-	-	-	Random	Restriction Enzyme	99.15	1
S_Typhimurium_S_3_5	TI-1.1	Sen6994ORFFP	-	-	-	-	-	-	Random	Restriction Enzyme	99.25	1
S_Typhimurium_str_AZ_057	TI-1.1	Sen6994ORFFP	-	-	-	-	-	-	Random	Restriction Enzyme	99.25	1
S_Typhimurium_str_LT2	TI-1.1	Sen6994ORFFP	-	-	-	-	-	-	Random	Restriction Enzyme	99.25	1
S_Typhimurium_str_SARA13	TI-1.1	Sen6994ORFFP	-	-	-	-	-	-	Random	Restriction Enzyme	99.25	1
S_Typhimurium_str_ST4581	TI-1.1	Sen6994ORFFP	-	-	-	-	-	-	Random	Restriction Enzyme	99.25	1
S_Uganda_str_FSL_R8-3404	TI-1.1	Sen6994ORFFP	-	-	-	-	-	-	Random	Restriction Enzyme	98.59	1
S_Urbana_str_ATCC_9261	TI-1.1	Sen6994ORFFP	-	-	-	-	-	-	Random	Restriction Enzyme	98.68	1
S_Urbana_str_FSL_R8-2977	TI-1.1	Sen6994ORFFP	-	-	-	-	-	-	Random	Restriction Enzyme	98.68	1
S_Virchow_S_3_1	TI-1.1	Sen6994ORFFP	-	-	-	-	-	-	Random	Restriction Enzyme	99.34	1
S_Virchow_S_6_3	TI-1.1	Sen6994ORFFP	-	-	-	-	-	-	Random	Restriction Enzyme	99.34	1
S_Virchow_str_ATCC_51955	TI-1.1	Sen6994ORFFP	-	-	-	-	-	-	Random	Restriction Enzyme	99.34	1
S_Virchow_str_SL491	TI-1.1	Sen6994ORFFP	-	-	-	-	-	-	Random	Restriction Enzyme	99.34	1
S_Weltevreden_S_3_3	TI-1.1	Sen6994ORFFP	-	-	-	-	-	-	Random	Restriction Enzyme	98.68	1
S_Weltevreden_str_HI_N05-537	TI-1.1	Sen6994ORFFP	-	-	-	-	-	-	Random	Restriction Enzyme	98.68	1
S_Wippra_S_12_1	TI-1.1	Sen6994ORFFP	-	-	-	-	-	-	Random	Restriction Enzyme	98.87	1
S_Worthington_S_9_6	TI-1.1	Sen6994ORFFP	-	-	-	-	-	-	Random	Restriction Enzyme	99.15	1
S_Worthington_str_ATCC_9607	TI-1.1	Sen6994ORFFP	-	-	-	-	-	-	Random	Restriction Enzyme	99.15	1
S_Paratyphi_A_str_AKU_12601	TI-10.1	SenAKUORF4035P	M.SptAIII	-	-	-	S.SptAIII	-	GAANNNNNNNNTCGC	Specificity subunit	100	1
S_Paratyphi_A_str_ATCC_11511	TI-10.1	SenAKUORF4035P	M.SptAIII	-	-	-	S.SptAIII	-	GAANNNNNNNNTCGC	Specificity subunit	100	1
S_Paratyphi_A_str_ATCC_9150	TI-10.1	SenAKUORF4035P	M.SptAIII	-	-	-	S.SptAIII	-	GAANNNNNNNNTCGC	Specificity subunit	100	1
S_Typhi_str_Ty2	TI-10.2	Sen196ORFAP	M.Sen195ORF20705P	-	-	-	S.SenUJ308AORFHP	-	GAANNNNNNNNTCGC	Specificity subunit	100	1
S_Paratyphi_B_str_ATCC_10719	TI-11.1	SenSPBIP	M.SenSPBI	-	-	-	S.SenSPBI	-	CRTANNNNNNNNTCGC	Specificity subunit	100	1
S_Paratyphi_B_str_ATCC_19940	TI-11.1	SenSPBIP	M.SenSPBI	-	-	-	S.SenSPBI	-	CRTANNNNNNNNTCGC	Specificity subunit	100	1
S_Paratyphi_B_str_SPB7	TI-11.1	SenSPBIP	M.SenSPBI	-	-	-	S.SenSPBI	-	CRTANNNNNNNNTCGC	Specificity subunit	100	1
S_Virchow_S_3_1	TI-12.1	SenSL491ORF354P	M.SenSL491ORF354P	-	-	-	S.SenSL491ORF354P	-	GCANNNNNNNNGTGG	Specificity subunit	99.94	1
S_Virchow_S_6_3	TI-12.1	SenSL491ORF354P	M.SenSL491ORF354P	-	-	-	S.SenSL491ORF354P	-	GCANNNNNNNNGTGG	Specificity subunit	99.94	1
S_Virchow_str_ATCC_51955	TI-12.1	SenSL491ORF354P	M.SenSL491ORF354P	-	-	-	S.SenSL491ORF354P	-	GCANNNNNNNNGTGG	Specificity subunit	99.89	1
S_Virchow_str_SL491	TI-12.1	SenSL491ORF354P	M.SenSL491ORF354P	-	-	-	S.SenSL491ORF354P	-	GCANNNNNNNNGTGG	Specificity subunit	100	1
S_Senftenberg_str_ATCC_43845	TI-13.1	Ecl34978ORF17700P	M.Csa8399ORFEP	-	-	-	S.Eco15ORF9969P	-	GAANNNNNNNRTCG	Specificity subunit	99.78	1
S_Thompson_S_8_2	TI-14.1	Sen6836ORF22110P	M.Sen8391I	-	-	-	S.Sen8391I	-	AGANNNNNNNNCTGG	Specificity subunit	100	1
S_Thompson_str_ATCC_8391	TI-14.1	Sen6836ORF22110P	M.Sen8391I	-	-	-	S.Sen8391I	-	AGANNNNNNNNCTGG	Specificity subunit	100	1
S_Typhimurium_S_1_1	TI-15.1	Sen41566ORF3004P	M.SenTFII	-	-	-	S.Sen41565ORF3971P	S.Sen41565ORF5891P	GAGNNNNNNGTRC	Specificity subunit 1	100	1
S_Typhimurium_S_3_5	TI-15.1	Sen41566ORF3004P	M.SenTFII	-	-	-	S.Sen41565ORF3971P	S.Sen41565ORF5891P	GAGNNNNNNGTRC	Specificity subunit 1	100	1
S_Typhimurium_str_ST4581	TI-15.1	Sen41566ORF3004P	M.SenTFII	-	-	-	S.Sen41565ORF3971P	S.Sen41565ORF5891P	GAGNNNNNNGTRC	Specificity subunit 1	99.85	1
S_Abony_str_0014	TI-2.1	SenAboIIIP	M1.SenAboIII	M2.SenAboIII	-	-	S.SenAboIII	-	GCCNNNNNCATC	Specificity subunit	100	1
S_Abony_str_0014	TI-3.1	SenAboIVP	M.SenAboIV	-	-	-	S.SenAboIV	-	TAANNNNNNNGTTC	Specificity subunit	100	1
S_Tallahassee_str_0012	TI-3.1	Sen1602ORF6500P	M.SenAboIV	-	-	-	S.SenAboIV	-	TAANNNNNNNGTTC	Specificity subunit	99.34	1
S_London_S_6_7	TI-3.2	SenAboIVP	M.SenAboIV	-	-	-	S.SenAboIV	-	TAANNNNNNNGTTC	Specificity subunit	99.85	1		Restriction enzyme (%ID=97%/Length=99,9%) found by blast against REBASE
S_London_str_CFSAN001081	TI-3.2	SenAboIVP	M.SenAboIV	-	-	-	S.SenAboIV	-	TAANNNNNNNGTTC	Specificity subunit	99.5624	0.336277		Restirction enzyme (%ID=97%/Length=99,9%) and Subunit (end of contig) found by blast against REBASE
S_Agona_S_2_1	TI-4.1	Sen51E09ORF3034P	M1.Sen483I	M2.Sen483I	-	-	S.SenA46II	-	CCCNNNNNRTAG	Specificity subunit	100	1
S_Agona_str_419639_2-1	TI-4.1	Sen51E09ORF3034P	M1.Sen483I	M2.Sen483I	-	-	S.SenA46II	-	CCCNNNNNRTAG	Specificity subunit	100	1
S_Agona_str_648586-1	TI-4.1	Sen51E09ORF3034P	M1.Sen483I	M2.Sen483I	-	-	S.SenA46II	-	CCCNNNNNRTAG	Specificity subunit	100	1
S_Agona_str_ATCC_51957	TI-4.1	Sen51E09ORF3034P	M1.Sen483I	M2.Sen483I	-	-	S.SenA46II	-	CCCNNNNNRTAG	Specificity subunit	100	1
S_Anatum_str_ATCC_BAA-1592	TI-5.1	Sen1175IP	M.SenAnaI	-	-	-	S.SenAnaI	-	CCANNNNNNNNTGAG	Specificity subunit	99.93	1
S_Anatum_str_USDA_100	TI-5.1	Sen1175IP	M.SenAnaI	-	-	-	S.SenAnaI	-	CCANNNNNNNNTGAG	Specificity subunit	100	1
S_Bareilly_str_CFSAN000183	TI-6.1	SbaUIIIP	M.SbaUIII	M.SbaUORF19730P	-	-	S.SbaUIII	S.SbaUORF19730P	CCGANNNNNGTC	Specificity subunit	100	1		In combination with TIV-system
S_Bareilly_str_CFSAN000189	TI-6.1	SbaUIIIP	M.SbaUIII	M.SbaUORF19730P	-	-	S.SbaUIII	S.SbaUORF19730P	CCGANNNNNGTC	Specificity subunit	100	1		In combination with TIV-system
S_Bareilly_str_CFSAN000200	TI-6.1	SbaUIIIP	M.SbaUIII	M.SbaUORF19730P	-	-	S.SbaUIII	S.SbaUORF19730P	CCGANNNNNGTC	Specificity subunit	100	1		In combination with TIV-system
S_Senftenberg_str_ATCC_8400	TI-6.2	SbaUIIIP	M.SbaUIII	M.Sen1808ORF3380P	-	-	S.SbaUIII	S.Sen33953ORF13973P	CCGANNNNNGTC	Specificity subunit 1	99.93	1		In combination with TIV-system
S_Bareilly_S_10_3	TI-6.3	SbaUIIIP	M.SbaUIII	M.Sen0325ORF25145P	-	-	S.SbaUIII	-	CCGANNNNNGTC	Specificity subunit	100	1		In combination with TIV-system
S_Blockley_S_8_6	TI-6.4	SbaUIIIP	M.SbaUIII	M.Sen175ORF25025P	-	-	S.SbaUIII	S.Sen009ORF195P	CCGANNNNNGTC	Specificity subunit	100	1		In combination with TIV-system
S_Bareilly_str_ATCC_9115	TI-6.5	SbaUIIIP	M.SbaUIII	M.Sen1831ORF19331P	M.SenSEE2ORF22220P	-	S.SbaUIII	S.SbaUORF19730P	CCGANNNNNGTC	Specificity subunit 1	100	1		In combination with TIV-system
S_Berta_str_ATCC_8392	TI-7.1	StySBLI	M.Sen15791II	M.Sen1831ORF19331P	M.Sen1543ORFBP	M.Sen1565ORF9113P	S.Sen1427II	S.Sen3388ORFCP	CGANNNNNNTRCC	Specificity subunit	100	1		In combination with TIV-system
S_Enteritidis_S_3_7	TI-7.2	StySBLI	M.StySBLI	M.Sen956ORF17428P	-	-	S.Sen1427II	S.SenEORF4290P	CGANNNNNNTRCC	Specificity subunit 1	100	1		In combination with TIV-system
S_Enteritidis_S_5_8	TI-7.2	StySBLI	M.StySBLI	M.Sen956ORF17428P	-	-	S.Sen1427II	S.SenEORF4290P	CGANNNNNNTRCC	Specificity subunit 1	100	1		In combination with TIV-system
S_Enteritidis_S_8_3	TI-7.2	StySBLI	M.StySBLI	M.Sen956ORF17428P	-	-	S.Sen1427II	S.SenEORF4290P	CGANNNNNNTRCC	Specificity subunit 1	100	1		In combination with TIV-system
S_Enteritidis_str_P125109	TI-7.2	StySBLI	M.StySBLI	M.Sen956ORF17428P	-	-	S.Sen1427II	S.SenEORF4290P	CGANNNNNNTRCC	Specificity subunit 1	100	1
S_Sloterdijk_str_ATCC_15791	TI-7.3	Sen15791IIP	M.Sen15791II	-	-	-	S.Sen1427II	-	CGANNNNNNTRCC	Specificity subunit	100	1
S_Enteritidis_str_81-2625	TI-7.4	StySBLI	M.StySBLI	M.Sen175ORF25025P	M.Sen9845ORF10971P	-	S.Sen1427II	S.SenEORF4290P	CGANNNNNNTRCC	Specificity subunit	100	1		In combination with TIV-system
S_Enteritidis_str_436	TI-7.5	StySBLI	M.StySBLI	M.Sen175ORF25025P	M.Sen21916ORF22735P	-	S.Sen1427II	S.SenEORF4290P	CGANNNNNNTRCC	Specificity subunit	100	1		In combination with TIV-system
S_Dublin_S_2_2	TI-8.1	Sen1438ORF22476P	M.SenHWS51ORF5168P	M.SenOU1113ORF46701P	-	-	S.Sen541ORF31960P	S.Sen3388ORFCP	CGANNNNNNTACC	Specificity subunit 1	99.69	1		In combination with TIV-system
S_Dublin_str_HWS51	TI-8.1	Sen1438ORF22476P	M.SenHWS51ORF5168P	M.SenOU1113ORF46701P	-	-	S.Sen541ORF31960P	S.Sen3388ORFCP	CGANNNNNNTACC	Specificity subunit 1	99.69	1		In combination with TIV-system
S_Dublin_str_SL1438	TI-8.1	Sen1438ORF22476P	M.SenHWS51ORF5168P	M.SenOU1113ORF46701P	-	-	S.Sen541ORF31960P	S.Sen3388ORFCP	CGANNNNNNTACC	Specificity subunit 1	99.69	1		In combination with TIV-system
S_Pullorum_str_19945	TI-8.2	Sen6004ORF21565P	M.Sen15791II	M.Sen1808ORF3380P	-	-	S.Sen67ORF4500P	S.Sen1392ORF2680	CGANNNNNNTACC	Specificity subunit 1	100	1		In combination with TIV-system
S_Pullorum_str_9120	TI-8.3	Sen6004ORF21565P	M.Sen15791II	M.Sen614ORFAP	-	-	S.Sen67ORF4500P	S.Sen5621ORF8192P	CGANNNNNNTACC	Specificity subunit 1	100	1
S_Javiana_str_PRS_2010_0720	TI-9.1	Sen703ORF6181P	M.SenJII	M.SenJORF11520P	-	-	S.SenJII	S.SenJORF11520P	GNNTAYNNNNNRTGG	Specificity subunit 1	100	1		In combination with TIV-system
S_Montevideo_S_4_1	TI-9.1	Sen703ORF6181P	M.SenJII	M.SenJORF11520P	-	-	S.SenJII	S.SenJORF11520P	GNNTAYNNNNNRTGG	Specificity subunit 1	100	1		In combination with TIV-system
S_Montevideo_str_29N	TI-9.1	Sen703ORF6181P	M.SenJII	M.SenJORF11520P	-	-	S.SenJII	S.SenJORF11520P	GNNTAYNNNNNRTGG	Specificity subunit 1	100	1		In combination with TIV-system
S_Montevideo_str_LQC_10	TI-9.1	Sen703ORF6181P	M.SenJII	M.SenJORF11520P	-	-	S.SenJII	S.SenJORF11520P	GNNTAYNNNNNRTGG	Specificity subunit 1	100	1		In combination with TIV-system
S_Urbana_str_ATCC_9261	TI-9.1	Sen703ORF6181P	M.SenJII	M.SenJORF11520P	-	-	S.SenJII	S.SenJORF11520P	GNNTAYNNNNNRTGG	Specificity subunit 1	100	1		In combination with TIV-system
S_Johannesburg_str_FSL_S5-703	TI-9.2	Sen703ORF6181P	M.SenJII	M.SenJORF11520P	-	-	S.SenJII	S.Sen703ORFAP	GNNTAYNNNNNRTGG	Specificity subunit 1	100	1		In combination with TIV-system
S_Urbana_str_FSL_R8-2977	TI-9.3	Sen703ORF6181P	M.SenJII	M.SenJORF11520P	-	-	S.SenJII	S.Sen2977ORF6504P	GNNTAYNNNNNRTGG	Specificity subunit 1	100	1		In combination with TIV-system
S_Heidelberg_str_SL476	TI-16.1	Eco2533ORFMP	M.EcoO157SORFCP	-	-	-	S.Eco2533ORFMP	-	unknown	Specificity subunit	100	1
S_Virchow_S_3_1	TI-16.2	EcoETECORFCP	M.EcoO157SORFCP	-	-	-	S.Eco2533ORFMP	-	unknown	Specificity subunit	100	1
S_Mbandaka_str_ATCC_51958	TI-58.1	-	M1.KpnRE14ORF4532P	-	-	-	S.Eco2810ORF1P	-	unknown	Specificity subunit	98.33	1		In combination with TIV-system (no restriction enzyme)
S_subsp_houtenae_str_ATCC_BAA-1581	TI-17.1	CyoORF9279P	M.Sen0191ORFCP	-	-	-	S.EcoIAI39ORF4818P	-	unknown	Specificity subunit	89.6518	0.587166		Restriction enzyme (%ID=94%/Length=100%) and Subunit found by blast against REBASE
S_Mbandaka_str_ATCC_51958	TI-18.1	SenU1590ORF4735P	M.CyoORF9279P	-	-	-	S.EcoO81ORFCP	-	unknown	Specificity subunit	82.1065	0.503134		Subunit found by blast against REBASE
S_Elizabethville_S_7_6	TI-19.1	Sen2511ORF4986P	M.Sen537ORF5011P	-	-	-	S.EcoVR50ORF4828P	-	unknown	Specificity subunit	86.93	0.649825		Subunit found by blast against REBASE (TGANNNNNNNNTGCT) to short to trust recognition sequence
S_Infantis_str_SARB27	TI-20.1	Sen191ORF4727P	M.Sen537ORF5011P	-	-	-	S.EcoXR2ORF300P	-	unknown	Specificity subunit	79.3584	0.513978		Subunit found by blast against REBASE (AACNNNNNNGTGC) to short to trust recognition sequence
S_subsp_houtenae_ser_str_01-0133	TI-21.1	CyoORF9279P	M.Sen0191ORFCP	-	-	-	S.Kox1686ORF9865P	-	unknown	Specificity subunit	96.5753	0.626225		Restriction enzyme (%ID=94%/Length=100%) and Subunit found by blast against REBASE
S_Colindale_S_12_6	TI-22.1	SenSL491ORF354P	M.Sen0191ORFCP	-	-	-	S.KoxM1ORF8585P	-	unknown	Specificity subunit	95.19	0.672808		Subunit found by blast against REBASE
S_Rissen_S_6_4	TI-23.1	Sen620ORF4485P	M.Eco16443ORF68P	-	-	-	S.Kpn25955ORFCP	-	unknown	Specificity subunit	77.709	0.978788		Methyltransferase (%ID=95%/Length=99,6%) and Subunit found by blast against REBASE
S_Corvallis_S_5_3	TI-24.1	Sen2929ORF13445P	M.SenGNT1ORF16920P	-	-	-	S.Kpn5262ORF21890P	-	unknown	Specificity subunit	95.12	1
S_Corvallis_S_5_6	TI-24.1	Sen2929ORF13445P	M.SenGNT1ORF16920P	-	-	-	S.Kpn5262ORF21890P	-	unknown	Specificity subunit	95.12	1
S_Albany_S_9_7	TI-25.1	Sbo12419IIP	M.Sbo12419II	-	-	-	S.Sbo12419II	-	unknown	Specificity subunit	89.69	0.158886		Methyltransferase (%ID=92%/Length=100%) and Subunit found by blast against REBASE (CCAYNNNNNNTGT) to short to trust recognition sequences
S_Albany_str_ATCC_51960	TI-25.1	Sbo12419IIP	M.Sbo12419II	-	-	-	S.Sbo12419II	-	unknown	Specificity subunit	89.69	0.158886		Methyltransferase (%ID=92%/Length=100%) and Subunit found by blast against REBASE (CCAYNNNNNNTGT) to short to trust recognition sequences
S_Kedougou_S_10_7	TI-26.1	SenU1590ORF4735P	M.SenU1590ORF4735P	-	-	-	S.Sbo48ORF20240P	-	unknown	Specificity subunit	94.2387	0.57754		Subunit found by blast against REBASE
S_Manhattan_str_CFSAN001078	TI-27.1	Sen111113ORF1659P	M.Sen111113ORF1659P	-	-	-	S.Sen111113ORF1659P	-	unknown	Specificity subunit	99.9289	0.822953		Subunit found by blast against REBASE
S_Norwich_str_CFSAN001077_Serovar	TI-27.2	Sen111113ORF1659P	M.SenGNT1ORF16920P	-	-	-	S.Sen111113ORF1659P	-	unknown	Specificity subunit	95.9167	0.692042		Subunit found by blast against REBASE
S_Haifa_S_11_3	TI-27.3	SenGNT1ORF16920P	M.Sen111113ORF1659P	-	-	-	S.Sen111113ORF1659P	-	unknown	Specificity subunit	100	1
S_Manhattan_S_3_6	TI-27.4	Sen111113ORF1659P	M.Sen111113ORF1659P	-	-	-	S.Sen111113ORF1659P	-	unknown	Specificity subunit	99.94	1
S_Liverpool_S_12_2	TI-28.1	Sen4345ORF16000P	M.Sen42234ORF24025P	-	-	-	S.Sen176ORF21580P	-	unknown	Specificity subunit	99.61	0.428333		Subunit found by blast against REBASE
S_Kentucky_str_29439	TI-29.1	Sen191ORF4727P	M.Sen1337ORF6804P	-	-	-	S.Sen191ORF4727P	-	unknown	Specificity subunit	100	1
S_Kentucky_str_5349	TI-29.1	Sen191ORF4727P	M.Sen1337ORF6804P	-	-	-	S.Sen191ORF4727P	-	unknown	Specificity subunit	100	1
S_Kentucky_str_CVM29188	TI-29.1	Sen191ORF4727P	M.Sen1337ORF6804P	-	-	-	S.Sen191ORF4727P	-	unknown	Specificity subunit	100	1
S_Montevideo_S_7_4	TI-30.1	Sen1921IP	M.Sen1921I	-	-	-	S.Sen1921I	-	unknown	Specificity subunit	100	1
S_Montevideo_str_4441_H	TI-30.1	Sen1921IP	M.Sen1921I	-	-	-	S.Sen1921I	-	unknown	Specificity subunit	100	1
S_Montevideo_str_8387	TI-30.1	Sen1921IP	M.Sen1921I	-	-	-	S.Sen1921I	-	unknown	Specificity subunit	100	1
S_Oranienburg_S_8_1	TI-30.2	Sen255ORF20925P	M.Sen1921I	-	-	-	S.Sen1921I	-	unknown	Specificity subunit	100	1
S_Pomona_str_ATCC_10729	TI-30.3	Sen255ORF20925P	M.SenSL491ORF354P	-	-	-	S.Sen1921I	-	unknown	Specificity subunit	99.89	1
S_Newport_str_CVM_21559	TI-31.1	Sen1927ORF6070P	M.Sen1927ORF6070P	-	-	-	S.Sen1927ORF6070P	-	unknown	Specificity subunit	100	1
S_Baildon_str_FSL_R6-199	TI-32.1	EcoETECORFDP	M.Sen199ORF5950P	-	-	-	S.Sen199ORF5950P	-	unknown	Specificity subunit	100	1
S_Kottbus_S_2_4	TI-33.1	Sen66ORF139P	M.Sen66ORF139P	-	-	-	S.Sen2159III	-	unknown	Specificity subunit	99.77	1
S_Newport_str_CVM_19449	TI-33.2	Sen6836ORF22110P	M.Sen3124II	-	-	-	S.Sen2159III	-	unknown	Specificity subunit	100	1
S_Newport_str_CVM_19536	TI-33.2	Sen6836ORF22110P	M.Sen3124II	-	-	-	S.Sen2159III	-	unknown	Specificity subunit	100	1
S_Newport_str_CVM_4176	TI-33.2	Sen6836ORF22110P	M.Sen3124II	-	-	-	S.Sen2159III	-	unknown	Specificity subunit	100	1
S_Newport_str_SL254	TI-33.2	Sen6836ORF22110P	M.Sen3124II	-	-	-	S.Sen2159III	-	unknown	Specificity subunit	100	1
S_Singapore_S_4_8	TI-33.2	Sen6836ORF22110P	M.Sen3124II	-	-	-	S.Sen2159III	-	unknown	Methyltransferase	100	1
S_Newport_str_CVM_22513	TI-33.2	Sen6836ORF22110P	M.Sen3124II	-	-	-	S.Sen22462II	-	unknown	Specificity subunit	100	1
S_Derby_S_11_4	TI-34.1	Sen615ORFCP	M.Sen3124II	-	-	-	S.Sen3114ORF45990P	-	unknown	Specificity subunit	100	1
S_Newport_str_CVM_21559	TI-35.1	Sen1927ORF6560P	M.SbaUIII	M.Sen33953ORF13973P	-	-	S.Sen317ORF2056P	S.Sen33953ORF13973P	unknown	Specificity subunit	100	1		In combination with TIV-system
S_Newport_str_CVM_35199	TI-35.2	Sen1927ORF6560P	M.SbaUIII	M.Sen33953ORF13973P	-	-	S.Sen317ORF2056P	S.SenSS44ORFEP	unknown	Specificity subunit	100	1		In combination with TIV-system
S_Montevideo_S_4_1	TI-36.1	SenU1590ORF4735P	M.Sen403ORF6268P	-	-	-	S.Sen403ORF6268P	-	unknown	Specificity subunit	100	1
S_Montevideo_str_29N	TI-36.1	SenU1590ORF4735P	M.Sen403ORF6268P	-	-	-	S.Sen403ORF6268P	-	unknown	Specificity subunit	100	1
S_Montevideo_str_LQC_10	TI-36.1	SenU1590ORF4735P	M.Sen403ORF6268P	-	-	-	S.Sen403ORF6268P	-	unknown	Specificity subunit	100	1
S_Paratyphi_B_str_SARA42	TI-37.1	Sen41566ORF3004P	M.Sen543ORF6593P	-	-	-	S.Sen41565ORF5891P	-	unknown	Specificity subunit	100	1
S_Cubana_str_CFSAN001083	TI-38.1	Sen76814ORF1304P	M.Sen42234ORF24025P	-	-	-	S.Sen42234ORF24025P	-	unknown	Specificity subunit	100	1
S_Muenster_S_10_1	TI-39.1	Sen4345ORF16000P	M.Sen4345ORF16000P	-	-	-	S.Sen4345ORF16000P	-	unknown	Specificity subunit	100	0.578984		Subunit found by blast against REBASE
S_Muenster_S_9_3	TI-39.2	Sen4345ORF16000P	M.Sen4345ORF16000P	-	-	-	S.Sen4345ORF16000P	-	unknown	Specificity subunit	100	1
S_Muenster_str_0315	TI-39.2	Sen4345ORF16000P	M.Sen4345ORF16000P	-	-	-	S.Sen4345ORF16000P	-	unknown	Specificity subunit	100	1
S_Muenster_str_420	TI-39.2	Sen4345ORF16000P	M.Sen4345ORF16000P	-	-	-	S.Sen4345ORF16000P	-	unknown	Specificity subunit	100	1
S_Weltevreden_S_3_3	TI-40.1	Sen2511ORF4986P	M.Sen537ORF5011P	-	-	-	S.Sen537ORF5011P	-	unknown	Specificity subunit	100	1
S_Weltevreden_str_HI_N05-537	TI-40.1	Sen2511ORF4986P	M.Sen537ORF5011P	-	-	-	S.Sen537ORF5011P	-	unknown	Specificity subunit	100	1
S_Senftenberg_str_ATCC_43845	TI-41.1	SenSN310ORF18495P	M.SenSPBI	-	-	-	S.Sen543ORF6593P	-	unknown	Specificity subunit	100	0.865801		Subunit found by blast against REBASE
S_Worthington_S_9_6	TI-41.2	Sen191ORF4727P	M.Sen537ORF5011P	-	-	-	S.Sen543ORF6593P	-	unknown	Specificity subunit	100	0.8658		Subunit found by blast against REBASE
S_Worthington_str_ATCC_9607	TI-41.2	Sen191ORF4727P	M.Sen537ORF5011P	-	-	-	S.Sen543ORF6593P	-	unknown	Specificity subunit	100	0.865801		Subunit found by blast against REBASE
S_Senftenberg_str_FSL_A4-543	TI-41.3	Sen543ORFCP	M.Sen543ORF6593P	M.Sen543ORFBP	-	-	S.Sen543ORF6593P	-	unknown	Specificity subunit	99.86	1.00072
S_Derby_str_626	TI-42.1	Sen553ORF4163P	M.Sen553ORF4163P	-	-	-	S.Sen553ORF4163P	-	unknown	Specificity subunit	100	1
S_Tennessee_str_TXSC_TXSC08-19	TI-42.2	SenC08ORF6545P	M.Sen0191ORFCP	-	-	-	S.Sen553ORF4163P	-	unknown	Specificity subunit	99.55	1
S_Tennessee_str_TXSC_TXSC08-21	TI-42.2	SenC08ORF6545P	M.Sen0191ORFCP	-	-	-	S.Sen553ORF4163P	-	unknown	Specificity subunit	99.55	1
S_Senftenberg_str_ATCC_43845	TI-43.1	Eco2014ORF18300P	M.Sen620239ORF7013P	-	-	-	S.Sen557928ORF12420P	-	unknown	Specificity subunit	99.84	1
S_Corvallis_S_5_3	TI-44.1	Sen4345ORF16000P	M.Sen76814ORF1304P	-	-	-	S.Sen620ORF4485P	-	unknown	Specificity subunit	88.04	0.202198		Methyltransferase (%ID=95%/Length=100%) and Subunit found by blast against REBASE
S_Corvallis_S_5_6	TI-44.1	Sen4345ORF16000P	M.Sen76814ORF1304P	-	-	-	S.Sen620ORF4485P	-	unknown	Specificity subunit	88.04	0.202198		Methyltransferase (%ID=95%/Length=100%) and Subunit found by blast against REBASE
S_Hvittingfoss_str_FSL_A4-620	TI-44.2	Sen620ORF4485P	M.Sen620ORF4485P	-	-	-	S.Sen620ORF4485P	-	unknown	Specificity subunit	100	1
S_Mississippi_str_FSL_A4-633	TI-44.2	Sen633ORF5652P	M.Sen633ORF5652P	-	-	-	S.Sen633ORF5652P	-	unknown	Specificity subunit	100	1
S_Hadar_S_2_7	TI-45.1	Sen66ORF139P	M.Sen66ORF139P	-	-	-	S.Sen66ORF139P	-	unknown	Specificity subunit	100	1
S_Hadar_str_ATCC_51956	TI-45.1	Sen66ORF139P	M.Sen66ORF139P	-	-	-	S.Sen66ORF139P	-	unknown	Specificity subunit	99.94	1
S_Hadar_str_RI_05P066	TI-45.1	Sen66ORF139P	M.Sen66ORF139P	-	-	-	S.Sen66ORF139P	-	unknown	Specificity subunit	100	1
S_Bareilly_str_CFSAN000197	TI-46.1	Sen2511ORF4986P	M.SenSN310ORF18495P	-	-	-	S.SenAboIV	-	unknown	Specificity subunit	98.31	0.653422		Subunit found by blast against REBASE (TAANNNNNNNGTTC) to short to trust recognition sequence
S_Bareilly_str_2780	TI-46.1	Sen2511ORF4986P	M.SenSN310ORF18495P	-	-	-	S.SenAboIV	-	unknown	Specificity subunit	98.3108	0.653422		Subunit found by blast against REBASE (TAANNNNNNNGTTC) to short to trust recognition sequence
S_Muenchen_str_baa1674	TI-47.1	Sen6836ORF22110P	M.Sen616ORFDP	-	-	-	S.SenGNT1ORF16920P	-	unknown	Specificity subunit	96.2475	1		Subunit found by blast against REBASE
S_Galinarum_str_9184	TI-48.1	Sen6004ORF21565P	M.Sen614ORF20705P	M.Sen1808ORF3380P	-	-	S.SenGORF4351P	S.SenG9184ORF22171P	unknown	Specificity subunit 1	100	1		In combination with TIV-system
S_Gallinarum_str_287_91	TI-48.1	Sen6004ORF21565P	M.Sen614ORF20705P	M.Sen1808ORF3380P	-	-	S.SenGORF4351P	S.SenG9184ORF22171P	unknown	Specificity subunit 1	100	1		In combination with TIV-system
S_Stanleyville_str_CFSAN000624	TI-48.1	Sen6004ORF21565P	M.Sen614ORF20705P	M.Sen1808ORF3380P	-	-	S.SenGORF4351P	S.SenG9184ORF22171P	unknown	Specificity subunit 1	100	1		In combination with TIV-system
S_Havana_S_11_5	TI-49.1	Sen191ORF4727P	M.SenAboIV	-	-	-	S.SenGT38ORF12055P	-	unknown	Specificity subunit	99.6604	0.387245		Subunit found by blast against REBASE (CCANNNNNNNNTGAG) to short to truct recognition sequence
S_Paratyphi_B_str_ATCC_8759	TI-49.1	Sen1602ORF6500P	M.SenAboIV	-	-	-	S.SenGT38ORF12055P	-	unknown	Specificity subunit	99.5224	0.688363		Subunit found by blast against REBASE (CCANNNNNNNNTGAG) to low to trust recognition
S_Paratyphi_B_str_SARA56	TI-49.1	Sen1602ORF6500P	M.SenAboIV	-	-	-	S.SenGT38ORF12055P	-	unknown	Specificity subunit	100	0.1762		Subunit found by blast against REBASE (CCANNNNNNNNTGAG) to low to trust recognition
S_Kentucky_S_10_8	TI-50.1	SenGNT1ORF16920P	M.Sen2929ORF13445P	-	-	-	S.SenSL491ORF354P	-	unknown	Specificity subunit	97.137	0.555366		Subunit found by blast against REBASE (GCANNNNNNNNGTGG) to short to trust recognition sequence
S_Kentucky_str_ATCC_9263	TI-50.1	SenGNT1ORF16920P	M.Sen2929ORF13445P	-	-	-	S.SenSL491ORF354P	-	unknown	Specificity subunit	97.137	0.555366		Subunit found by blast against REBASE (GCANNNNNNNNGTGG) to low to trust recognition sequence
S_Paratyphi_B_str_ATCC_51962	TI-51.1	Sen1602ORF6500P	M.Sen537ORF5011P	-	-	-	S.SenSN310ORF18495P	-	unknown	Specificity subunit	97.59	0.801932
S_Hartford_str_CFSAN001075	TI-52.1	Sen615ORFCP	M.Sen66ORF139P	-	-	-	S.SenU1590ORF4735P	-	unknown	Specificity subunit	98.8908	0.667806		Subunit found by blast against REBASE
S_Agona_str_632182-2	TI-52.2	SenU1590ORF4735P	M.SenU1590ORF4735P	-	-	-	S.SenU1590ORF4735P	-	unknown	Specificity subunit	100	1
S_Liverpool_S_12_2	TI-52.3	Sen2929ORF13445P	M.Sen111113ORF1659P	-	-	-	S.SenU1590ORF4735P	-	unknown	Specificity subunit	99.32	1
S_Mbandaka_S_5_7	TI-52.4	SenU1590ORF4735P	M.SenU1590ORF4735P	-	-	-	S.SenU1590ORF4735P	-	unknown	Specificity subunit	100	1
S_Mbandaka_S_7_5	TI-52.4	SenU1590ORF4735P	M.SenU1590ORF4735P	-	-	-	S.SenU1590ORF4735P	-	unknown	Specificity subunit	100	1
S_Havana_str_CFSAN001082	TI-53.1	Sen1602ORF6500P	M.StySPI	-	-	-	S.SptAIII	-	unknown	Specificity subunit	100	0.0201584		Methyltransferase (%ID=94/Length=100%) and Subunit found by blast against REBASE (Subunit in end of contig)
S. 4,[5],12:i:- str. 08-1700	TI-54.1	Sen41566ORF3004P	M.Sen1899II	-	-	-	S.StyUK1II	-	unknown	Specificity subunit	100	1
S. 4,[5],12:i:- str. 08-1739	TI-54.2	Sen1660ORFEP	M.SenTFII	-	-	-	S.StyUK1II	-	unknown	Specificity subunit	100	1
S_Heidelberg_S_1_7	TI-54.3	Sen41566ORF3004P	M.Sen2069II	-	-	-	S.StyUK1II	-	unknown	Specificity subunit	100	1
S_Heidelberg_str_82-2052	TI-54.3	Sen41566ORF3004P	M.Sen2069II	-	-	-	S.StyUK1II	-	unknown	Specificity subunit	100	1
S_Heidelberg_str_SARA35	TI-54.3	Sen41566ORF3004P	M.Sen2069II	-	-	-	S.StyUK1II	-	unknown	Specificity subunit	100	1
S_Heidelberg_str_SL476	TI-54.3	Sen41566ORF3004P	M.Sen2069II	-	-	-	S.StyUK1II	-	unknown	Specificity subunit	100	1
S_Rissen_S_6_4	TI-54.4	SenSPBIP	M.StySJI	-	-	-	S.StyUK1II	-	unknown	Specificity subunit	99.93	1
S_Saint_Paul_S_1_5	TI-54.5	Sen41566ORF3004P	M.SenTFII	-	-	-	S.StyUK1II	-	unknown	Specificity subunit	100	1
S_Saintpaul_str_JO2008	TI-54.5	Sen41566ORF3004P	M.SenTFII	-	-	-	S.StyUK1II	-	unknown	Specificity subunit	100	1
S_Saintpaul_str_SARA23	TI-54.5	Sen41566ORF3004P	M.SenTFII	-	-	-	S.StyUK1II	-	unknown	Specificity subunit	100	1
S_Saintpaul_str_SARA26	TI-54.5	Sen41566ORF3004P	M.SenTFII	-	-	-	S.StyUK1II	-	unknown	Specificity subunit	100	1
S_Typhimurium_S_1_2	TI-54.5	Sen41566ORF3004P	M.SenTFII	-	-	-	S.StyUK1II	-	unknown	Specificity subunit	100	1
S_Typhimurium_S_2_5	TI-54.5	Sen41566ORF3004P	M.SenTFII	-	-	-	S.StyUK1II	-	unknown	Specificity subunit	100	1
S_Typhimurium_str_AZ_057	TI-54.5	Sen41566ORF3004P	M.Sen1899II	-	-	-	S.StyUK1II	-	unknown	Specificity subunit	100	1
S_Typhimurium_str_LT2	TI-54.6	Sen1660ORFEP	M.SenTFII	-	-	-	S.StyUK1II	-	unknown	Specificity subunit	100	1
S_Typhimurium_str_SARA13	TI-54.5	Sen41566ORF3004P	M.Sen1899II	-	-	-	S.StyUK1II	-	unknown	Specificity subunit	100	1
S_Worthington_S_9_6	TI-55.1	SmaWW4ORF5030P	M.Sen199ORF5950P	-	-	-	S.AagBL06ORF2670P	-	unknown	Specificity subunit	72.0339	0.4207		Subunit found by blast against REBASE
S_Worthington_str_ATCC_9607	TI-55.1	SmaWW4ORF5030P	M.Sen199ORF5950P	-	-	-	S.AagBL06ORF2670P	-	unknown	Specificity subunit	73.0878	0.420677		Subunit found by blast against REBASE
S_Bovismorbificans_S_3_8	TI-56.1	Sen615ORFCP	M.Sen616ORFDP	-	-	-	S1.Sen112ORF5275P	S.Sen3114ORF45990P	unknown	Specificity subunit 2	99.83	0.9152
S_Isangi_S_7_8	TI-56.1	Sen615ORFCP	M.Sen616ORFDP	-	-	-	S1.Sen112ORF5275P	S.Sen3114ORF45990P	unknown	Specificity subunit 2	100	0.915152
S_Litchfield_str_CFSAN001076	TI-56.1	Sen615ORFCP	M.Sen616ORFDP	-	-	-	S1.Sen112ORF5275P	S.Sen3114ORF45990P	unknown	Specificity subunit 2	100	1
S_Soerenga_str_695	TI-56.2	SenU1590ORF4735P	M.SenU1590ORF4735P	-	-	-	S1.Sen112ORF5275P	-	unknown	Specificity subunit	96.78	0.942424
S_Stanley_str_ATCC_7308	TI-56.1	Sen615ORFCP	M.Sen616ORFDP	-	-	-	S1.Sen112ORF5275P	S.Sen3114ORF45990P	unknown	Specificity subunit 2	100	1
S_Tennessee_str_CDC07-0191	TI-57.1	SenC08ORF6545P	M.Sen0191ORFCP	-	-	-	S2.Sen191ORFAP	-	unknown	Specificity subunit	100	1

## Sheet: Type II
		Hit in RM-Finder		Recognition Assignment
Isolate	System	Restriction	1. Methyltransferase	Recognition sequence	Assigned from	%ID from Assigning hit	Length from Assigning hit
S_Abaetetuba_str_ATCC_35640	MII-1.1	-	M.SenAbaDcmP	CCWGG	Methyltransferase	100	1
S_Bredeney_str_CFSAN001080	MII-1.1	-	M.SenAbaDcmP	CCWGG	Methyltransferase	99.93	1
S_Give_S_5_1	MII-1.1	-	M.SenAbaDcmP	CCWGG	Methyltransferase	99.37	1
S_Give_S_6_8	MII-1.1	-	M.SenAbaDcmP	CCWGG	Methyltransferase	99.37	1
S_Give_str_564	MII-1.1	-	M.SenAbaDcmP	CCWGG	Methyltransferase	99.93	1
S_Give_str_FSL_S5-487	MII-1.1	-	M.SenAbaDcmP	CCWGG	Methyltransferase	99.37	1
S_Infantis_str_SARB27	MII-1.1	-	M.SenAbaDcmP	CCWGG	Methyltransferase	99.3	1
S_Javiana_str_PRS_2010_0720	MII-1.1	-	M.SenAbaDcmP	CCWGG	Methyltransferase	99.72	1
S_Muenster_S_10_1	MII-1.1	-	M.SenAbaDcmP	CCWGG	Methyltransferase	99.58	1
S_Muenster_S_9_3	MII-1.1	-	M.SenAbaDcmP	CCWGG	Methyltransferase	99.58	1
S_Oranienburg_str_0250	MII-1.1	-	M.SenAbaDcmP	CCWGG	Methyltransferase	99.93	1
S_Oranienburg_str_701	MII-1.1	-	M.SenAbaDcmP	CCWGG	Methyltransferase	99.93	1
S_Poona_S_7_7	MII-1.1	-	M.SenAbaDcmP	CCWGG	Methyltransferase	100	1
S_Poona_str_ATCC_BAA-1673	MII-1.1	-	M.SenAbaDcmP	CCWGG	Methyltransferase	99.65	1
S_Schwarzengrund_S_1_6	MII-1.1	-	M.SenAbaDcmP	CCWGG	Methyltransferase	99.93	1
S_Schwarzengrund_str_CVM19633	MII-1.1	-	M.SenAbaDcmP	CCWGG	Methyltransferase	99.93	1
S_Schwarzengrund_str_SL480	MII-1.1	-	M.SenAbaDcmP	CCWGG	Methyltransferase	99.93	1
S_subsp_diarizonae_ser_str_01-0170	MII-1.1	-	M.SenAbaDcmP	CCWGG	Methyltransferase	97.13	1
S_subsp_indica_ser_str_1121	MII-1.1	-	M.SenAbaDcmP	CCWGG	Methyltransferase	97.27	1
S_subsp_salamae_ser_str_00-0163	MII-1.1	-	M.SenAbaDcmP	CCWGG	Methyltransferase	98.04	1
S_Bareilly_str_2780	MII-1.10	-	M.Sen42234DcmP	CCWGG	Methyltransferase	99.23	1
S_Bareilly_str_CFSAN000197	MII-1.10	-	M.Sen42234DcmP	CCWGG	Methyltransferase	99.23	1
S_Braenderup_S_5_2	MII-1.10	-	M.Sen42234DcmP	CCWGG	Methyltransferase	99.44	1
S_Braenderup_str_ATCC_BAA-664	MII-1.10	-	M.Sen42234DcmP	CCWGG	Methyltransferase	99.44	1
S_Braenderup_str_CFSAN000756	MII-1.10	-	M.Sen42234DcmP	CCWGG	Methyltransferase	99.44	1
S_Cubana_str_CFSAN001083	MII-1.10	-	M.Sen42234DcmP	CCWGG	Methyltransferase	100	1
S_Hadar_S_2_7	MII-1.10	-	M.Sen42234DcmP	CCWGG	Methyltransferase	99.44	1
S_Hadar_str_ATCC_51956	MII-1.10	-	M.Sen42234DcmP	CCWGG	Methyltransferase	99.44	1
S_Hadar_str_RI_05P066	MII-1.10	-	M.Sen42234DcmP	CCWGG	Methyltransferase	99.44	1
S_Hartford_str_CFSAN001075	MII-1.10	-	M.Sen42234DcmP	CCWGG	Methyltransferase	99.23	1
S_Hvittingfoss_str_FSL_A4-620	MII-1.10	-	M.Sen42234DcmP	CCWGG	Methyltransferase	99.86	1
S_Newport_str_CVM_4176	MII-1.10	-	M.Sen42234DcmP	CCWGG	Methyltransferase	99.79	1
S_Paratyphi_B_str_ATCC_BAA-1585	MII-1.10	-	M.Sen42234DcmP	CCWGG	Methyltransferase	99.51	1
S_Paratyphi_B_str_SARA62	MII-1.10	-	M.Sen42234DcmP	CCWGG	Methyltransferase	99.51	1
S_Blockley_S_8_6	MII-1.11	-	M.Sfl2ORFAP	CCWGG	Methyltransferase	99.32	0.7978
S_Braenderup_S_5_2	MII-1.11	-	M.Sfl2ORFAP	CCWGG	Methyltransferase	99.32	0.7978
S_Cerro_S_4_5	MII-1.11	-	M.Sfl2ORFAP	CCWGG	Methyltransferase	99.32	0.7978
S_Montevideo_S_4_1	MII-1.11	-	M.Sfl2ORFAP	CCWGG	Methyltransferase	96.58	0.797814
S_Muenchen_S_11_1	MII-1.11	-	M.Sfl2ORFAP	CCWGG	Methyltransferase	99.32	0.797814
S_Senftenberg_str_ATCC_43845	MII-1.11	-	M.Sfl2ORFAP	CCWGG	Methyltransferase	98.63	0.797814
S_Typhimurium_S_3_5	MII-1.11	-	M.Sfl2ORFAP	CCWGG	Methyltransferase	99.32	0.797814
S_Brandenburg_S_9_2	MII-1.12	-	M.Sen4345DcmP	CCWGG	Methyltransferase	99.79	1
S_Chester_S_5_5	MII-1.12	-	M.Sen4345DcmP	CCWGG	Methyltransferase	99.79	1
S_Chester_str_ATCC_11997	MII-1.12	-	M.Sen4345DcmP	CCWGG	Methyltransferase	99.79	1
S_Muenster_str_0315	MII-1.12	-	M.Sen4345DcmP	CCWGG	Methyltransferase	100	1
S_Muenster_str_420	MII-1.12	-	M.Sen4345DcmP	CCWGG	Methyltransferase	100	1
S_Bredeney_S_1_3	MII-1.13	-	M.EcoAPECORFAP	CCWGG	Methyltransferase	100	1
S_Senftenberg_str_ATCC_43845	MII-1.13	-	M.EcoAPECORFAP	CCWGG	Methyltransferase	100	1
S_Virchow_S_6_3	MII-1.13	-	M.EcoAPECORFAP	CCWGG	Methyltransferase	100	1
S_Choleraesuis_str_0006	MII-1.14	-	M.SenRKSORF1723P	CCWGG	Methyltransferase	99.72	1
S_Choleraesuis_str_ATCC_10708	MII-1.14	-	M.SenRKSORF1723P	CCWGG	Methyltransferase	100	1
S_Paratyphi_C_str_RKS4594	MII-1.14	-	M.SenRKSORF1723P	CCWGG	Methyltransferase	100	1
S_Choleraesuis_str_SC-B67	MII-1.15	-	M.SenA50ORF2135P	CCWGG	Methyltransferase	100	1
S_Colindale_S_12_6	MII-1.16	-	M.Sen4374DcmP	CCWGG	Methyltransferase	99.65	1
S_Heidelberg_S_1_7	MII-1.16	-	M.Sen4374DcmP	CCWGG	Methyltransferase	100	1
S_Heidelberg_str_82-2052	MII-1.16	-	M.Sen4374DcmP	CCWGG	Methyltransferase	100	1
S_Heidelberg_str_SARA35	MII-1.16	-	M.Sen4374DcmP	CCWGG	Methyltransferase	100	1
S_Heidelberg_str_SL476	MII-1.16	-	M.Sen4374DcmP	CCWGG	Methyltransferase	100	1
S_Nchanga_str_CFSAN001091	MII-1.16	-	M.Sen4374DcmP	CCWGG	Methyltransferase	100	1
S_Nchanga_str_CFSAN001092	MII-1.16	-	M.Sen4374DcmP	CCWGG	Methyltransferase	100	1
S_Enteritidis_S_3_7	MII-1.17	-	M.Sen158Dcm	CCWGG	Methyltransferase	100	1
S_Enteritidis_S_5_8	MII-1.17	-	M.Sen158Dcm	CCWGG	Methyltransferase	100	1
S_Enteritidis_S_8_3	MII-1.17	-	M.Sen158Dcm	CCWGG	Methyltransferase	100	1
S_Enteritidis_str_81-2625	MII-1.17	-	M.Sen158Dcm	CCWGG	Methyltransferase	100	1
S_Enteritidis_str_P125109	MII-1.17	-	M.Sen158Dcm	CCWGG	Methyltransferase	100	1
S_Kottbus_S_2_4	MII-1.17	-	M.Sen158Dcm	CCWGG	Methyltransferase	99.79	1
S_Paratyphi_B_str_ATCC_51962	MII-1.17	-	M.Sen158Dcm	CCWGG	Methyltransferase	99.79	1
S_Rissen_S_6_4	MII-1.17	-	M.Sen158Dcm	CCWGG	Methyltransferase	99.65	1
S_Singapore_S_4_8	MII-1.17	-	M.Sen158Dcm	CCWGG	Methyltransferase	99.23	1
S_Galinarum_str_9184	MII-1.18	-	M.Sen614DcmP	CCWGG	Methyltransferase	100	1
S_Gallinarum_str_287_91	MII-1.18	-	M.Sen614DcmP	CCWGG	Methyltransferase	100	1
S_Stanleyville_str_CFSAN000624	MII-1.18	-	M.Sen614DcmP	CCWGG	Methyltransferase	100	1
S_Gaminara_str_ATCC_BAA-711	MII-1.19	-	M.Sen680DcmP	CCWGG	Methyltransferase	99.37	1
S_Gaminara_str_FSL_A4-567	MII-1.19	-	M.Sen680DcmP	CCWGG	Methyltransferase	99.37	1
S_Abony_str_0014	MII-1.2	-	M.SenAboDcm	CCWGG	Methyltransferase	100	1
S_Alachua_str_FSL_R6-377	MII-1.2	-	M.SenAboDcm	CCWGG	Methyltransferase	99.51	1
S_Bareilly_str_ATCC_9115	MII-1.2	-	M.SenAboDcm	CCWGG	Methyltransferase	99.51	1
S_Bareilly_str_CFSAN000189	MII-1.2	-	M.SenAboDcm	CCWGG	Methyltransferase	99.51	1
S_Bareilly_str_CFSAN000200	MII-1.2	-	M.SenAboDcm	CCWGG	Methyltransferase	99.51	1
S_Berta_str_ATCC_8392	MII-1.2	-	M.SenAboDcm	CCWGG	Methyltransferase	99.51	1
S_Blockley_S_8_6	MII-1.2	-	M.SenAboDcm	CCWGG	Methyltransferase	99.51	1
S_Cerro_S_4_5	MII-1.2	-	M.SenAboDcm	CCWGG	Methyltransferase	99.23	1
S_Cerro_str_818	MII-1.2	-	M.SenAboDcm	CCWGG	Methyltransferase	99.23	1
S_Haifa_S_11_3	MII-1.2	-	M.SenAboDcm	CCWGG	Methyltransferase	99.93	1
S_Inverness_str_ATCC_10720	MII-1.2	-	M.SenAboDcm	CCWGG	Methyltransferase	99.37	1
S_Inverness_str_FSL_R8-3668	MII-1.2	-	M.SenAboDcm	CCWGG	Methyltransferase	99.37	1
S_Litchfield_str_CFSAN001076	MII-1.2	-	M.SenAboDcm	CCWGG	Methyltransferase	99.51	1
S_Livingstone_S_7_3	MII-1.2	-	M.SenAboDcm	CCWGG	Methyltransferase	99.37	1
S_Meleagridis_S_8_5	MII-1.2	-	M.SenAboDcm	CCWGG	Methyltransferase	99.72	1
S_Meleagridis_str_0047	MII-1.2	-	M.SenAboDcm	CCWGG	Methyltransferase	99.72	1
S_Newport_str_CVM_19449	MII-1.2	-	M.SenAboDcm	CCWGG	Methyltransferase	99.44	1
S_Ohio_str_CFSAN001079	MII-1.2	-	M.SenAboDcm	CCWGG	Methyltransferase	99.44	1
S_Paratyphi_B_str_ATCC_10719	MII-1.2	-	M.SenAboDcm	CCWGG	Methyltransferase	99.44	1
S_Paratyphi_B_str_ATCC_19940	MII-1.2	-	M.SenAboDcm	CCWGG	Methyltransferase	99.44	1
S_Paratyphi_B_str_SPB7	MII-1.2	-	M.SenAboDcm	CCWGG	Methyltransferase	99.44	1
S_Saintpaul_str_SARA29	MII-1.2	-	M.SenAboDcm	CCWGG	Methyltransferase	99.51	1
S_Stanley_str_ATCC_7308	MII-1.2	-	M.SenAboDcm	CCWGG	Methyltransferase	99.51	1
S_Typhimurium_S_1_1	MII-1.2	-	M.SenAboDcm	CCWGG	Methyltransferase	99.44	1
S_Typhimurium_S_1_2	MII-1.2	-	M.SenAboDcm	CCWGG	Methyltransferase	99.44	1
S_Typhimurium_S_2_5	MII-1.2	-	M.SenAboDcm	CCWGG	Methyltransferase	99.44	1
S_Typhimurium_S_3_5	MII-1.2	-	M.SenAboDcm	CCWGG	Methyltransferase	99.44	1
S_Typhimurium_str_AZ_057	MII-1.2	-	M.SenAboDcm	CCWGG	Methyltransferase	99.44	1
S_Typhimurium_str_LT2	MII-1.2	-	M.SenAboDcm	CCWGG	Methyltransferase	99.44	1
S_Typhimurium_str_SARA13	MII-1.2	-	M.SenAboDcm	CCWGG	Methyltransferase	99.44	1
S_Typhimurium_str_ST4581	MII-1.2	-	M.SenAboDcm	CCWGG	Methyltransferase	99.44	1
S. 4,[5],12:i:- str. 08-1700	MII-1.2	-	M.SenAboDcm	CCWGG	Methyltransferase	99.44	1
S. 4,[5],12:i:- str. 08-1739	MII-1.2	-	M.SenAboDcm	CCWGG	Methyltransferase	99.44	1
S_Havana_S_11_5	MII-1.20	-	M.Ecl15842ORFJP	CCWGG	Methyltransferase	100	0.9642
S_Heidelberg_S_1_7	MII-1.20	-	M.Ecl15842ORFJP	CCWGG	Methyltransferase	100	1
S_Indiana_S_8_7	MII-1.20	-	M.Ecl15842ORFJP	CCWGG	Methyltransferase	100	1
S_Havana_S_11_5	MII-1.21	-	M.Sen41565Dcm2P	CCWGG	Methyltransferase	100	1
S_Heidelberg_S_1_7	MII-1.21	-	M.Sen41565Dcm2P	CCWGG	Methyltransferase	100	1
S_Havana_S_4_6	MII-1.22	-	M.SenSS209DcmP	CCWGG	Methyltransferase	99.65	1
S_Senftenberg_S_10_6	MII-1.22	-	M.SenSS209DcmP	CCWGG	Methyltransferase	100	1
S_Senftenberg_str_316235162	MII-1.22	-	M.SenSS209DcmP	CCWGG	Methyltransferase	100	1
S_Senftenberg_str_423984-2	MII-1.22	-	M.SenSS209DcmP	CCWGG	Methyltransferase	100	1
S_Senftenberg_str_604314	MII-1.22	-	M.SenSS209DcmP	CCWGG	Methyltransferase	100	1
S_Tennessee_str_CDC07-0191	MII-1.22	-	M.SenSS209DcmP	CCWGG	Methyltransferase	99.65	1
S_Tennessee_str_TXSC_TXSC08-19	MII-1.22	-	M.SenSS209DcmP	CCWGG	Methyltransferase	99.58	1.0007
S_Tennessee_str_TXSC_TXSC08-21	MII-1.22	-	M.SenSS209DcmP	CCWGG	Methyltransferase	99.65	1
S_Worthington_S_9_6	MII-1.22	-	M.SenSS209DcmP	CCWGG	Methyltransferase	99.58	1
S_Worthington_str_ATCC_9607	MII-1.22	-	M.SenSS209DcmP	CCWGG	Methyltransferase	99.65	1
S_Liverpool_S_12_2	MII-1.23	-	M.Sen111113DcmP	CCWGG	Methyltransferase	99.37	1
S_Manhattan_S_3_6	MII-1.23	-	M.Sen111113DcmP	CCWGG	Methyltransferase	100	1
S_Manhattan_str_CFSAN001078	MII-1.23	-	M.Sen111113DcmP	CCWGG	Methyltransferase	100	1
S_Mbandaka_str_ATCC_51958	MII-1.23	-	M.Sen111113DcmP	CCWGG	Methyltransferase	99.44	1
S_Tallahassee_str_0012	MII-1.23	-	M.Sen111113DcmP	CCWGG	Methyltransferase	99.51	1
S_subsp_houtenae_ser_str_01-0133	MII-1.23	-	M.Sen111113DcmP	CCWGG	Methyltransferase	97.13	1
S_subsp_houtenae_str_ATCC_BAA-1581	MII-1.23	-	M.Sen111113DcmP	CCWGG	Methyltransferase	97.13	1
S_Livingstone_S_7_3	MII-1.24	-	M.Senp27HORFAP	CCWGG	Methyltransferase	100	1
S_Miami_str_1923	MII-1.25	-	M.Sen2977DcmP	CCWGG	Methyltransferase	99.86	1
S_Urbana_str_ATCC_9261	MII-1.25	-	M.Sen2977DcmP	CCWGG	Methyltransferase	100	1
S_Urbana_str_FSL_R8-2977	MII-1.25	-	M.Sen2977DcmP	CCWGG	Methyltransferase	100	1
S_Minnesota_str_ATCC_49284	MII-1.26	-	M.Sen7378DcmP	CCWGG	Methyltransferase	99.58	1
S_Minnesota_str_FSL_A4-603	MII-1.26	-	M.Sen7378DcmP	CCWGG	Methyltransferase	99.58	1
S_Panama_S_4_4	MII-1.26	-	M.Sen7378DcmP	CCWGG	Methyltransferase	100	1
S_Panama_str_ATCC_7378	MII-1.26	-	M.Sen7378DcmP	CCWGG	Methyltransferase	100	1
S_Pomona_str_ATCC_10729	MII-1.26	-	M.Sen7378DcmP	CCWGG	Methyltransferase	99.93	1
S_Mississippi_str_FSL_A4-633	MII-1.27	-	M.Sen633DcmP	CCWGG	Methyltransferase	100	1
S_Montevideo_str_4441_H	MII-1.28	-	M.EcoXHORF22933P	CCWGG	Methyltransferase	100	1
S_Panama_S_4_4	MII-1.28	-	M.EcoXHORF22933P	CCWGG	Methyltransferase	98.95	1
S_Bovismorbificans_S_3_8	MII-1.29	-	M.Sen610DcmP	CCWGG	Methyltransferase	100	1
S_Muenchen_S_11_1	MII-1.29	-	M.Sen610DcmP	CCWGG	Methyltransferase	100	1
S_Muenchen_str_ATCC_8388	MII-1.29	-	M.Sen610DcmP	CCWGG	Methyltransferase	100	1
S_Adelaide_str_FSL_A4-669	MII-1.3	-	M.Sen669ORF1696P	CCWGG	Methyltransferase	100	1
S_Pullorum_str_19945	MII-1.30	-	M.Sen67DcmP	CCWGG	Methyltransferase	100	1
S_Pullorum_str_9120	MII-1.30	-	M.Sen67DcmP	CCWGG	Methyltransferase	100	1
S_Rubislaw_str_ATCC_10717	MII-1.31	-	M.Sen653DcmP	CCWGG	Methyltransferase	100	1
S_Rubislaw_str_FSL_A4-653	MII-1.31	-	M.Sen653DcmP	CCWGG	Methyltransferase	100	1
S_Wandsworth_str_FSL_A4-580	MII-1.32	-	M.Sen580DcmP	CCWGG	Methyltransferase	100	1
S_Agona_S_2_1	MII-1.4	-	M.SenA46Dcm	CCWGG	Methyltransferase	100	1
S_Agona_str_419639_2-1	MII-1.4	-	M.SenA46Dcm	CCWGG	Methyltransferase	100	1
S_Agona_str_648586-1	MII-1.4	-	M.SenA46Dcm	CCWGG	Methyltransferase	100	1
S_Agona_str_ATCC_51957	MII-1.4	-	M.SenA46Dcm	CCWGG	Methyltransferase	100	1
S_Dublin_S_2_2	MII-1.4	-	M.SenA46Dcm	CCWGG	Methyltransferase	99.3	1
S_Dublin_str_HWS51	MII-1.4	-	M.SenA46Dcm	CCWGG	Methyltransferase	99.3	1
S_Dublin_str_SL1438	MII-1.4	-	M.SenA46Dcm	CCWGG	Methyltransferase	99.3	1
S_Havana_str_CFSAN001082	MII-1.4	-	M.SenA46Dcm	CCWGG	Methyltransferase	99.58	1
S_Kedougou_S_10_7	MII-1.4	-	M.SenA46Dcm	CCWGG	Methyltransferase	99.65	1
S_Paratyphi_B_str_SARA42	MII-1.4	-	M.SenA46Dcm	CCWGG	Methyltransferase	99.44	1
S_Saint_Paul_S_1_5	MII-1.4	-	M.SenA46Dcm	CCWGG	Methyltransferase	99.51	1
S_Saintpaul_str_JO2008	MII-1.4	-	M.SenA46Dcm	CCWGG	Methyltransferase	99.51	1
S_Saintpaul_str_SARA23	MII-1.4	-	M.SenA46Dcm	CCWGG	Methyltransferase	99.51	1
S_Saintpaul_str_SARA26	MII-1.4	-	M.SenA46Dcm	CCWGG	Methyltransferase	99.51	1
S_Uganda_str_FSL_R8-3404	MII-1.4	-	M.SenA46Dcm	CCWGG	Methyltransferase	99.37	1
S_Weltevreden_S_3_3	MII-1.4	-	M.SenA46Dcm	CCWGG	Methyltransferase	99.72	1
S_Weltevreden_str_HI_N05-537	MII-1.4	-	M.SenA46Dcm	CCWGG	Methyltransferase	99.72	1
S_Agona_str_632182-2	MII-1.5	-	M.Sen468DcmP	CCWGG	Methyltransferase	100	1
S_Albany_S_9_7	MII-1.5	-	M.Sen468DcmP	CCWGG	Methyltransferase	99.93	1
S_Albany_str_ATCC_51960	MII-1.5	-	M.Sen468DcmP	CCWGG	Methyltransferase	99.86	1
S_Bredeney_S_9_4	MII-1.5	-	M.Sen468DcmP	CCWGG	Methyltransferase	99.3	1
S_Corvallis_S_5_3	MII-1.5	-	M.Sen468DcmP	CCWGG	Methyltransferase	99.51	1
S_Corvallis_S_5_6	MII-1.5	-	M.Sen468DcmP	CCWGG	Methyltransferase	99.51	1
S_Derby_S_3_2	MII-1.5	-	M.Sen468DcmP	CCWGG	Methyltransferase	99.58	1
S_Elizabethville_S_7_6	MII-1.5	-	M.Sen468DcmP	CCWGG	Methyltransferase	99.65	1
S_Havana_S_11_5	MII-1.5	-	M.Sen468DcmP	CCWGG	Methyltransferase	99.58	1
S_Javiana_str_10721	MII-1.5	-	M.Sen468DcmP	CCWGG	Methyltransferase	99.44	1
S_Kentucky_str_29439	MII-1.5	-	M.Sen468DcmP	CCWGG	Methyltransferase	99.51	1
S_Kentucky_str_5349	MII-1.5	-	M.Sen468DcmP	CCWGG	Methyltransferase	99.58	1
S_Kentucky_str_CVM29188	MII-1.5	-	M.Sen468DcmP	CCWGG	Methyltransferase	99.58	1
S_Mbandaka_S_5_7	MII-1.5	-	M.Sen468DcmP	CCWGG	Methyltransferase	100	1
S_Mbandaka_S_7_5	MII-1.5	-	M.Sen468DcmP	CCWGG	Methyltransferase	100	1
S_Montevideo_S_4_1	MII-1.5	-	M.Sen468DcmP	CCWGG	Methyltransferase	99.3	1
S_Montevideo_S_7_4	MII-1.5	-	M.Sen468DcmP	CCWGG	Methyltransferase	99.3	1
S_Montevideo_str_29N	MII-1.5	-	M.Sen468DcmP	CCWGG	Methyltransferase	99.3	1
S_Montevideo_str_4441_H	MII-1.5	-	M.Sen468DcmP	CCWGG	Methyltransferase	99.23	1
S_Montevideo_str_8387	MII-1.5	-	M.Sen468DcmP	CCWGG	Methyltransferase	99.3	1
S_Montevideo_str_ATCC_BAA710	MII-1.5	-	M.Sen468DcmP	CCWGG	Methyltransferase	99.3	1
S_Montevideo_str_LQC_10	MII-1.5	-	M.Sen468DcmP	CCWGG	Methyltransferase	99.3	1
S_Oranienburg_S_8_1	MII-1.5	-	M.Sen468DcmP	CCWGG	Methyltransferase	99.3	1
S_Sloterdijk_str_ATCC_15791	MII-1.5	-	M.Sen468DcmP	CCWGG	Methyltransferase	99.72	1
S_Soerenga_str_695	MII-1.5	-	M.Sen468DcmP	CCWGG	Methyltransferase	99.65	1
S_Wippra_S_12_1	MII-1.5	-	M.Sen468DcmP	CCWGG	Methyltransferase	99.79	1
S_Amsterdam_S_10_4	MII-1.6	-	M.SptADcm	CCWGG	Methyltransferase	99.37	1
S_Infantis_S_2_3	MII-1.6	-	M.SptADcm	CCWGG	Methyltransferase	99.44	1
S_Paratyphi_A_str_AKU_12601	MII-1.6	-	M.SptADcm	CCWGG	Methyltransferase	100	1
S_Paratyphi_A_str_ATCC_11511	MII-1.6	-	M.SptADcm	CCWGG	Methyltransferase	100	1
S_Paratyphi_A_str_ATCC_9150	MII-1.6	-	M.SptADcm	CCWGG	Methyltransferase	100	1
S_Anatum_str_ATCC_BAA-1592	MII-1.7	-	M.Sen3124DcmP	CCWGG	Methyltransferase	99.44	1
S_Anatum_str_USDA_100	MII-1.7	-	M.Sen3124DcmP	CCWGG	Methyltransferase	99.44	1
S_Bredeney_S_1_3	MII-1.7	-	M.Sen3124DcmP	CCWGG	Methyltransferase	99.51	1
S_Derby_S_11_4	MII-1.7		M.Sen3124DcmP	CCWGG	Methyltransferase	99.44	1
S_Derby_str_626	MII-1.7	-	M.Sen3124DcmP	CCWGG	Methyltransferase	99.44	1
S_Indiana_S_8_7	MII-1.7	-	M.Sen3124DcmP	CCWGG	Methyltransferase	99.44	1
S_Indiana_str_ATCC_51959	MII-1.7	-	M.Sen3124DcmP	CCWGG	Methyltransferase	99.44	1
S_Isangi_S_7_8	MII-1.7	-	M.Sen3124DcmP	CCWGG	Methyltransferase	99.37	1
S_London_S_6_7	MII-1.7	-	M.Sen3124DcmP	CCWGG	Methyltransferase	100	1
S_London_str_CFSAN001081	MII-1.7	-	M.Sen3124DcmP	CCWGG	Methyltransferase	100	1
S_Muenchen_str_baa1674	MII-1.7	-	M.Sen3124DcmP	CCWGG	Methyltransferase	99.86	1
S_Newport_str_CVM_19536	MII-1.7	-	M.Sen3124DcmP	CCWGG	Methyltransferase	100	1
S_Newport_str_CVM_21559	MII-1.7	-	M.Sen3124DcmP	CCWGG	Methyltransferase	100	1
S_Newport_str_CVM_22513	MII-1.7	-	M.Sen3124DcmP	CCWGG	Methyltransferase	100	1
S_Newport_str_CVM_35199	MII-1.7	-	M.Sen3124DcmP	CCWGG	Methyltransferase	100	1
S_Newport_str_SL254	MII-1.7	-	M.Sen3124DcmP	CCWGG	Methyltransferase	100	1
S_Norwich_str_CFSAN001077_Serovar	MII-1.7	-	M.Sen3124DcmP	CCWGG	Methyltransferase	99.72	1
S_Paratyphi_B_str_ATCC_8759	MII-1.7	-	M.Sen3124DcmP	CCWGG	Methyltransferase	99.51	1.0007
S_Paratyphi_B_str_SARA56	MII-1.7	-	M.Sen3124DcmP	CCWGG	Methyltransferase	99.58	1
S_Paratyphi_var_Java_S_4_3	MII-1.7	-	M.Sen3124DcmP	CCWGG	Methyltransferase	99.44	1
S_San_Diego_S_9_5	MII-1.7	-	M.Sen3124DcmP	CCWGG	Methyltransferase	99.44	1
S_Typhi_str_Ty2	MII-1.7	-	M.Sen3124DcmP	CCWGG	Methyltransferase	99.44	1
S_Virchow_S_3_1	MII-1.7	-	M.Sen3124DcmP	CCWGG	Methyltransferase	99.72	1
S_Virchow_S_6_3	MII-1.7	-	M.Sen3124DcmP	CCWGG	Methyltransferase	99.72	1
S_Virchow_str_ATCC_51955	MII-1.7	-	M.Sen3124DcmP	CCWGG	Methyltransferase	99.72	1
S_Virchow_str_SL491	MII-1.7	-	M.Sen3124DcmP	CCWGG	Methyltransferase	99.72	1
S_Baildon_str_FSL_R6-199	MII-1.8	-	M.Sen199ORFAP	CCWGG	Methyltransferase	100	1
S_Bareilly_S_10_3	MII-1.9	-	M.Sen8391Dcm	CCWGG	Methyltransferase	99.51	1
S_Bareilly_str_CFSAN000183	MII-1.9	-	M.Sen8391Dcm	CCWGG	Methyltransferase	99.51	1
S_Kentucky_S_10_8	MII-1.9	-	M.Sen8391Dcm	CCWGG	Methyltransferase	99.65	1
S_Kentucky_str_ATCC_9263	MII-1.9	-	M.Sen8391Dcm	CCWGG	Methyltransferase	99.65	1
S_Senftenberg_str_ATCC_43845	MII-1.9	-	M.Sen8391Dcm	CCWGG	Methyltransferase	99.58	1
S_Senftenberg_str_ATCC_8400	MII-1.9	-	M.Sen8391Dcm	CCWGG	Methyltransferase	99.58	1
S_Senftenberg_str_FSL_A4-543	MII-1.9	-	M.Sen8391Dcm	CCWGG	Methyltransferase	99.58	1
S_Thompson_S_8_2	MII-1.9	-	M.Sen8391Dcm	CCWGG	Methyltransferase	100	1
S_Thompson_str_ATCC_8391	MII-1.9	-	M.Sen8391Dcm	CCWGG	Methyltransferase	100	1
S_Corvallis_S_5_6	MII-10.1	-	M.Kox114921ORFIP	CCNGG	Methyltransferase	100	1
S_Montevideo_S_7_4	MII-10.2	-	M.Sen7428ORF655P	CCNGG	Methyltransferase	100	1
S_Bareilly_str_2780	MII-11.1	-	M.SenSL491ORF1946P	GGCC	Methyltransferase	99.72	1
S_Colindale_S_12_6	MII-11.1	-	M.SenSL491ORF1946P	GGCC	Methyltransferase	100	1
S_Norwich_str_CFSAN001077_Serovar	MII-11.1	-	M.SenSL491ORF1946P	GGCC	Methyltransferase	100	1
S_Virchow_S_3_1	MII-11.1	-	M.SenSL491ORF1946P	GGCC	Methyltransferase	100	1
S_Virchow_S_6_3	MII-11.1	-	M.SenSL491ORF1946P	GGCC	Methyltransferase	100	1
S_Virchow_str_ATCC_51955	MII-11.1	-	M.SenSL491ORF1946P	GGCC	Methyltransferase	100	1
S_Virchow_str_SL491	MII-11.1	-	M.SenSL491ORF1946P	GGCC	Methyltransferase	100	1
S_Weltevreden_S_3_3	MII-11.2	-	M.Sen2385ORF4588P	GGCC	Methyltransferase	100	1
S_Weltevreden_str_HI_N05-537	MII-11.2	-	M.Sen2385ORF4588P	GGCC	Methyltransferase	100	1
S_Manhattan_S_3_6	MII-12.1	-	M.Sen2244ORF13020P	TCCGGA	Methyltransferase	100	1
S_Muenchen_S_11_1	MII-12.1	-	M.Sen2244ORF13020P	TCCGGA	Methyltransferase	100	1
S_Muenchen_str_ATCC_8388	MII-12.1	-	M.Sen2244ORF13020P	TCCGGA	Methyltransferase	100	1
S_Muenchen_str_baa1594	MII-12.1	-	M.Sen2244ORF13020P	TCCGGA	Methyltransferase	100	1
S_Liverpool_S_12_2	MII-2.1	-	M.Sen009DamP	unknown	Methyltransferase	98.91	1
S_Amsterdam_S_10_4	MII-2.1	-	M.Sen009DamP	unknown	Methyltransferase	99.04	1
S_Abaetetuba_str_ATCC_35640	MII-2.1	-	M.Sen009DamP	unknown	Methyltransferase	98.77	1
S_Abony_str_0014	MII-2.1	-	M.Sen009DamP	unknown	Methyltransferase	99.32	1
S_Adelaide_str_FSL_A4-669	MII-2.1	-	M.Sen009DamP	unknown	Methyltransferase	98.91	1
S_Agona_S_2_1	MII-2.1	-	M.Sen009DamP	unknown	Methyltransferase	99.18	1
S_Agona_str_419639_2-1	MII-2.1	-	M.Sen009DamP	unknown	Methyltransferase	99.18	1
S_Agona_str_632182-2	MII-2.1	-	M.Sen009DamP	unknown	Methyltransferase	98.91	1
S_Agona_str_648586-1	MII-2.1	-	M.Sen009DamP	unknown	Methyltransferase	99.18	1
S_Agona_str_ATCC_51957	MII-2.1	-	M.Sen009DamP	unknown	Methyltransferase	99.18	1
S_Alachua_str_FSL_R6-377	MII-2.1	-	M.Sen009DamP	unknown	Methyltransferase	99.04	1
S_Albany_S_9_7	MII-2.1	-	M.Sen009DamP	unknown	Methyltransferase	99.18	1
S_Albany_str_ATCC_51960	MII-2.1	-	M.Sen009DamP	unknown	Methyltransferase	99.18	1
S_Anatum_str_ATCC_BAA-1592	MII-2.1	-	M.Sen009DamP	unknown	Methyltransferase	98.91	1
S_Anatum_str_USDA_100	MII-2.1	-	M.Sen009DamP	unknown	Methyltransferase	98.91	1
S_Baildon_str_FSL_R6-199	MII-2.1	-	M.Sen009DamP	unknown	Methyltransferase	98.91	1
S_Bareilly_S_10_3	MII-2.1	-	M.Sen009DamP	unknown	Methyltransferase	98.91	1
S_Bareilly_str_2780	MII-2.1	-	M.Sen009DamP	unknown	Methyltransferase	98.91	1
S_Bareilly_str_ATCC_9115	MII-2.1	-	M.Sen009DamP	unknown	Methyltransferase	98.91	1
S_Bareilly_str_CFSAN000183	MII-2.1	-	M.Sen009DamP	unknown	Methyltransferase	98.91	1
S_Bareilly_str_CFSAN000189	MII-2.1	-	M.Sen009DamP	unknown	Methyltransferase	98.91	1
S_Bareilly_str_CFSAN000197	MII-2.1	-	M.Sen009DamP	unknown	Methyltransferase	98.91	1
S_Bareilly_str_CFSAN000200	MII-2.1	-	M.Sen009DamP	unknown	Methyltransferase	98.63	1
S_Berta_str_ATCC_8392	MII-2.1	-	M.Sen009DamP	unknown	Methyltransferase	98.91	1
S_Blockley_S_8_6	MII-2.1	-	M.Sen009DamP	unknown	Methyltransferase	98.91	1
S_Bovismorbificans_S_3_8	MII-2.1	-	M.Sen009DamP	unknown	Methyltransferase	99.04	1
S_Braenderup_S_5_2	MII-2.1	-	M.Sen009DamP	unknown	Methyltransferase	99.18	1
S_Braenderup_str_ATCC_BAA-664	MII-2.1	-	M.Sen009DamP	unknown	Methyltransferase	99.18	1
S_Braenderup_str_CFSAN000756	MII-2.1	-	M.Sen009DamP	unknown	Methyltransferase	99.18	1
S_Brandenburg_S_9_2	MII-2.1	-	M.Sen009DamP	unknown	Methyltransferase	98.5	1
S_Bredeney_S_1_3	MII-2.1	-	M.Sen009DamP	unknown	Methyltransferase	98.77	1
S_Bredeney_S_9_4	MII-2.1	-	M.Sen009DamP	unknown	Methyltransferase	98.77	1
S_Bredeney_str_CFSAN001080	MII-2.1	-	M.Sen009DamP	unknown	Methyltransferase	98.77	1
S_Cerro_S_4_5	MII-2.1	-	M.Sen009DamP	unknown	Methyltransferase	98.91	1
S_Cerro_str_818	MII-2.1	-	M.Sen009DamP	unknown	Methyltransferase	98.91	1
S_Chester_S_5_5	MII-2.1	-	M.Sen009DamP	unknown	Methyltransferase	98.77	1
S_Chester_str_ATCC_11997	MII-2.1	-	M.Sen009DamP	unknown	Methyltransferase	98.77	1
S_Choleraesuis_str_0006	MII-2.1	-	M.Sen009DamP	unknown	Methyltransferase	99.04	1
S_Choleraesuis_str_ATCC_10708	MII-2.1	-	M.Sen009DamP	unknown	Methyltransferase	99.04	1
S_Choleraesuis_str_SC-B67	MII-2.1	-	M.Sen009DamP	unknown	Methyltransferase	99.04	1
S_Colindale_S_12_6	MII-2.1	-	M.Sen009DamP	unknown	Methyltransferase	98.91	1
S_Corvallis_S_5_3	MII-2.1	-	M.Sen009DamP	unknown	Methyltransferase	98.91	1
S_Corvallis_S_5_6	MII-2.1	-	M.Sen009DamP	unknown	Methyltransferase	98.91	1
S_Cubana_str_CFSAN001083	MII-2.1	-	M.Sen009DamP	unknown	Methyltransferase	98.5	1
S_Derby_S_11_4	MII-2.1	-	M.Sen009DamP	unknown	Methyltransferase	98.77	1
S_Derby_S_3_2	MII-2.1	-	M.Sen009DamP	unknown	Methyltransferase	99.04	1
S_Derby_str_626	MII-2.1	-	M.Sen009DamP	unknown	Methyltransferase	99.04	1
S_Dublin_S_2_2	MII-2.1	-	M.Sen009DamP	unknown	Methyltransferase	99.32	1
S_Dublin_str_HWS51	MII-2.1	-	M.Sen009DamP	unknown	Methyltransferase	99.32	1
S_Dublin_str_SL1438	MII-2.1	-	M.Sen009DamP	unknown	Methyltransferase	99.32	1
S_Eastbourne_str_CFSAN001084	MII-2.1	-	M.Sen009DamP	unknown	Methyltransferase	98.77	1
S_Elizabethville_S_7_6	MII-2.1	-	M.Sen009DamP	unknown	Methyltransferase	98.77	1
S_Enteritidis_S_3_7	MII-2.1	-	M.Sen009DamP	unknown	Methyltransferase	99.32	1
S_Enteritidis_S_5_8	MII-2.1	-	M.Sen009DamP	unknown	Methyltransferase	99.32	1
S_Enteritidis_S_8_3	MII-2.1	-	M.Sen009DamP	unknown	Methyltransferase	99.32	1
S_Enteritidis_str_436	MII-2.1	-	M.Sen009DamP	unknown	Methyltransferase	99.32	1
S_Enteritidis_str_81-2625	MII-2.1	-	M.Sen009DamP	unknown	Methyltransferase	99.32	1
S_Enteritidis_str_P125109	MII-2.1	-	M.Sen009DamP	unknown	Methyltransferase	99.32	1
S_Galinarum_str_9184	MII-2.1	-	M.Sen009DamP	unknown	Methyltransferase	99.32	1
S_Gallinarum_str_287_91	MII-2.1	-	M.Sen009DamP	unknown	Methyltransferase	99.32	1
S_Gaminara_str_ATCC_BAA-711	MII-2.1	-	M.Sen009DamP	unknown	Methyltransferase	98.63	1
S_Gaminara_str_FSL_A4-567	MII-2.1	-	M.Sen009DamP	unknown	Methyltransferase	98.63	1
S_Give_S_5_1	MII-2.1	-	M.Sen009DamP	unknown	Methyltransferase	98.77	1
S_Give_S_6_8	MII-2.1	-	M.Sen009DamP	unknown	Methyltransferase	98.77	1
S_Give_str_564	MII-2.1	-	M.Sen009DamP	unknown	Methyltransferase	98.77	1
S_Give_str_FSL_S5-487	MII-2.1	-	M.Sen009DamP	unknown	Methyltransferase	98.77	1
S_Hadar_S_2_7	MII-2.1	-	M.Sen009DamP	unknown	Methyltransferase	98.91	1
S_Hadar_str_ATCC_51956	MII-2.1	-	M.Sen009DamP	unknown	Methyltransferase	98.91	1
S_Hadar_str_RI_05P066	MII-2.1	-	M.Sen009DamP	unknown	Methyltransferase	98.91	1
S_Haifa_S_11_3	MII-2.1	-	M.Sen009DamP	unknown	Methyltransferase	99.32	1
S_Hartford_str_CFSAN001075	MII-2.1	-	M.Sen009DamP	unknown	Methyltransferase	98.91	1
S_Havana_S_11_5	MII-2.1	-	M.Sen009DamP	unknown	Methyltransferase	98.77	1
S_Havana_S_4_6	MII-2.1		M.Sen009DamP	unknown	Methyltransferase	98.91	1
S_Havana_str_CFSAN001082	MII-2.1	-	M.Sen009DamP	unknown	Methyltransferase	98.91	1
S_Heidelberg_S_1_7	MII-2.1	-	M.Sen009DamP	unknown	Methyltransferase	99.04	1
S_Heidelberg_str_82-2052	MII-2.1	-	M.Sen009DamP	unknown	Methyltransferase	99.04	1
S_Heidelberg_str_SARA35	MII-2.1	-	M.Sen009DamP	unknown	Methyltransferase	99.04	1
S_Heidelberg_str_SL476	MII-2.1	-	M.Sen009DamP	unknown	Methyltransferase	99.04	1
S_Hvittingfoss_str_FSL_A4-620	MII-2.1	-	M.Sen009DamP	unknown	Methyltransferase	99.18	1
S_Indiana_S_8_7	MII-2.1	-	M.Sen009DamP	unknown	Methyltransferase	99.18	1
S_Indiana_str_ATCC_51959	MII-2.1	-	M.Sen009DamP	unknown	Methyltransferase	99.18	1
S_Infantis_S_2_3	MII-2.1	-	M.Sen009DamP	unknown	Methyltransferase	98.77	1
S_Infantis_str_SARB27	MII-2.1	-	M.Sen009DamP	unknown	Methyltransferase	98.63	1
S_Inverness_str_ATCC_10720	MII-2.1	-	M.Sen009DamP	unknown	Methyltransferase	99.32	1
S_Inverness_str_FSL_R8-3668	MII-2.1	-	M.Sen009DamP	unknown	Methyltransferase	99.32	1
S_Isangi_S_7_8	MII-2.1	-	M.Sen009DamP	unknown	Methyltransferase	98.91	1
S_Javiana_str_10721	MII-2.1	-	M.Sen009DamP	unknown	Methyltransferase	98.77	1
S_Javiana_str_PRS_2010_0720	MII-2.1	-	M.Sen009DamP	unknown	Methyltransferase	98.77	1
S_Johannesburg_str_FSL_S5-703	MII-2.1	-	M.Sen009DamP	unknown	Methyltransferase	98.77	1
S_Kedougou_S_10_7	MII-2.1	-	M.Sen009DamP	unknown	Methyltransferase	98.91	1
S_Kentucky_S_10_8	MII-2.1	-	M.Sen009DamP	unknown	Methyltransferase	98.91	1
S_Kentucky_str_29439	MII-2.1	-	M.Sen009DamP	unknown	Methyltransferase	98.77	1
S_Kentucky_str_5349	MII-2.1	-	M.Sen009DamP	unknown	Methyltransferase	98.77	1
S_Kentucky_str_ATCC_9263	MII-2.1	-	M.Sen009DamP	unknown	Methyltransferase	98.91	1
S_Kentucky_str_CVM29188	MII-2.1	-	M.Sen009DamP	unknown	Methyltransferase	98.77	1
S_Kottbus_S_2_4	MII-2.1	-	M.Sen009DamP	unknown	Methyltransferase	98.91	1
S_Litchfield_str_CFSAN001076	MII-2.1	-	M.Sen009DamP	unknown	Methyltransferase	99.18	1
S_Livingstone_S_7_3	MII-2.1	-	M.Sen009DamP	unknown	Methyltransferase	98.91	1
S_London_S_6_7	MII-2.1	-	M.Sen009DamP	unknown	Methyltransferase	99.04	1
S_London_str_CFSAN001081	MII-2.1	-	M.Sen009DamP	unknown	Methyltransferase	99.04	1
S_Manhattan_S_3_6	MII-2.1	-	M.Sen009DamP	unknown	Methyltransferase	99.04	1
S_Manhattan_str_CFSAN001078	MII-2.1	-	M.Sen009DamP	unknown	Methyltransferase	99.04	1
S_Mbandaka_S_5_7	MII-2.1	-	M.Sen009DamP	unknown	Methyltransferase	98.91	1
S_Mbandaka_S_7_5	MII-2.1	-	M.Sen009DamP	unknown	Methyltransferase	98.91	1
S_Meleagridis_S_8_5	MII-2.1	-	M.Sen009DamP	unknown	Methyltransferase	98.91	1
S_Meleagridis_str_0047	MII-2.1	-	M.Sen009DamP	unknown	Methyltransferase	98.91	1
S_Miami_str_1923	MII-2.1	-	M.Sen009DamP	unknown	Methyltransferase	98.77	1
S_Minnesota_str_ATCC_49284	MII-2.1	-	M.Sen009DamP	unknown	Methyltransferase	98.91	1
S_Minnesota_str_FSL_A4-603	MII-2.1	-	M.Sen009DamP	unknown	Methyltransferase	98.91	1
S_Mississippi_str_FSL_A4-633	MII-2.1	-	M.Sen009DamP	unknown	Methyltransferase	99.04	1
S_Montevideo_S_4_1	MII-2.1	-	M.Sen009DamP	unknown	Methyltransferase	98.63	1
S_Montevideo_S_7_4	MII-2.1	-	M.Sen009DamP	unknown	Methyltransferase	98.63	1
S_Montevideo_str_29N	MII-2.1	-	M.Sen009DamP	unknown	Methyltransferase	98.63	1
S_Montevideo_str_4441_H	MII-2.1	-	M.Sen009DamP	unknown	Methyltransferase	98.63	1
S_Montevideo_str_8387	MII-2.1	-	M.Sen009DamP	unknown	Methyltransferase	98.63	1
S_Montevideo_str_ATCC_BAA710	MII-2.1	-	M.Sen009DamP	unknown	Methyltransferase	98.77	1
S_Montevideo_str_LQC_10	MII-2.1	-	M.Sen009DamP	unknown	Methyltransferase	98.63	1
S_Muenchen_S_11_1	MII-2.1	-	M.Sen009DamP	unknown	Methyltransferase	98.91	1
S_Muenchen_str_ATCC_8388	MII-2.1	-	M.Sen009DamP	unknown	Methyltransferase	98.91	1
S_Muenchen_str_baa1594	MII-2.1	-	M.Sen009DamP	unknown	Methyltransferase	98.91	1
S_Muenchen_str_baa1674	MII-2.1	-	M.Sen009DamP	unknown	Methyltransferase	98.91	1
S_Muenster_S_10_1	MII-2.1	-	M.Sen009DamP	unknown	Methyltransferase	98.77	1
S_Muenster_S_9_3	MII-2.1	-	M.Sen009DamP	unknown	Methyltransferase	98.77	1
S_Muenster_str_0315	MII-2.1	-	M.Sen009DamP	unknown	Methyltransferase	98.77	1
S_Muenster_str_420	MII-2.1	-	M.Sen009DamP	unknown	Methyltransferase	98.77	1
S_Nchanga_str_CFSAN001091	MII-2.1	-	M.Sen009DamP	unknown	Methyltransferase	99.18	1
S_Nchanga_str_CFSAN001092	MII-2.1	-	M.Sen009DamP	unknown	Methyltransferase	99.18	1
S_Newport_str_CVM_19449	MII-2.1	-	M.Sen009DamP	unknown	Methyltransferase	99.32	1
S_Newport_str_CVM_19536	MII-2.1	-	M.Sen009DamP	unknown	Methyltransferase	98.91	1
S_Newport_str_CVM_21559	MII-2.1	-	M.Sen009DamP	unknown	Methyltransferase	99.32	1
S_Newport_str_CVM_22513	MII-2.1	-	M.Sen009DamP	unknown	Methyltransferase	99.32	1
S_Newport_str_CVM_35199	MII-2.1	-	M.Sen009DamP	unknown	Methyltransferase	99.32	1
S_Newport_str_CVM_4176	MII-2.1	-	M.Sen009DamP	unknown	Methyltransferase	98.91	1
S_Newport_str_SL254	MII-2.1	-	M.Sen009DamP	unknown	Methyltransferase	99.32	1
S_Norwich_str_CFSAN001077_Serovar	MII-2.1	-	M.Sen009DamP	unknown	Methyltransferase	99.32	1
S_Ohio_str_CFSAN001079	MII-2.1	-	M.Sen009DamP	unknown	Methyltransferase	99.04	1
S_Oranienburg_S_8_1	MII-2.1	-	M.Sen009DamP	unknown	Methyltransferase	98.77	1
S_Oranienburg_str_0250	MII-2.1	-	M.Sen009DamP	unknown	Methyltransferase	98.77	1
S_Oranienburg_str_701	MII-2.1	-	M.Sen009DamP	unknown	Methyltransferase	98.77	1
S_Panama_S_4_4	MII-2.1	-	M.Sen009DamP	unknown	Methyltransferase	98.77	1
S_Panama_str_ATCC_7378	MII-2.1	-	M.Sen009DamP	unknown	Methyltransferase	98.77	1
S_Paratyphi_A_str_AKU_12601	MII-2.1	-	M.Sen009DamP	unknown	Methyltransferase	98.63	1
S_Paratyphi_A_str_ATCC_11511	MII-2.1	-	M.Sen009DamP	unknown	Methyltransferase	98.63	1
S_Paratyphi_A_str_ATCC_9150	MII-2.1	-	M.Sen009DamP	unknown	Methyltransferase	98.63	1
S_Paratyphi_B_str_ATCC_10719	MII-2.1	-	M.Sen009DamP	unknown	Methyltransferase	99.32	1
S_Paratyphi_B_str_ATCC_19940	MII-2.1	-	M.Sen009DamP	unknown	Methyltransferase	99.32	1
S_Paratyphi_B_str_ATCC_51962	MII-2.1	-	M.Sen009DamP	unknown	Methyltransferase	99.18	1
S_Paratyphi_B_str_ATCC_8759	MII-2.1	-	M.Sen009DamP	unknown	Methyltransferase	98.91	1
S_Paratyphi_B_str_ATCC_BAA-1585	MII-2.1	-	M.Sen009DamP	unknown	Methyltransferase	99.04	1
S_Paratyphi_B_str_SARA42	MII-2.1	-	M.Sen009DamP	unknown	Methyltransferase	98.91	1
S_Paratyphi_B_str_SARA56	MII-2.1	-	M.Sen009DamP	unknown	Methyltransferase	98.91	1
S_Paratyphi_B_str_SARA62	MII-2.1	-	M.Sen009DamP	unknown	Methyltransferase	99.04	1
S_Paratyphi_B_str_SPB7	MII-2.1	-	M.Sen009DamP	unknown	Methyltransferase	99.32	1
S_Paratyphi_C_str_RKS4594	MII-2.1	-	M.Sen009DamP	unknown	Methyltransferase	99.04	1
S_Paratyphi_var_Java_S_4_3	MII-2.1	-	M.Sen009DamP	unknown	Methyltransferase	98.91	1
S_Pomona_str_ATCC_10729	MII-2.1	-	M.Sen009DamP	unknown	Methyltransferase	98.63	1
S_Poona_S_7_7	MII-2.1	-	M.Sen009DamP	unknown	Methyltransferase	98.63	1
S_Poona_str_ATCC_BAA-1673	MII-2.1	-	M.Sen009DamP	unknown	Methyltransferase	98.77	1
S_Pullorum_str_19945	MII-2.1	-	M.Sen009DamP	unknown	Methyltransferase	99.04	1
S_Pullorum_str_9120	MII-2.1	-	M.Sen009DamP	unknown	Methyltransferase	99.04	1
S_Rissen_S_6_4	MII-2.1	-	M.Sen009DamP	unknown	Methyltransferase	98.77	1
S_Rubislaw_str_ATCC_10717	MII-2.1	-	M.Sen009DamP	unknown	Methyltransferase	98.77	1
S_Rubislaw_str_FSL_A4-653	MII-2.1	-	M.Sen009DamP	unknown	Methyltransferase	98.77	1
S_Saint_Paul_S_1_5	MII-2.1	-	M.Sen009DamP	unknown	Methyltransferase	98.91	1
S_Saintpaul_str_JO2008	MII-2.1	-	M.Sen009DamP	unknown	Methyltransferase	99.32	1
S_Saintpaul_str_SARA23	MII-2.1	-	M.Sen009DamP	unknown	Methyltransferase	99.32	1
S_Saintpaul_str_SARA26	MII-2.1	-	M.Sen009DamP	unknown	Methyltransferase	98.91	1
S_Saintpaul_str_SARA29	MII-2.1	-	M.Sen009DamP	unknown	Methyltransferase	99.32	1
S_San_Diego_S_9_5	MII-2.1	-	M.Sen009DamP	unknown	Methyltransferase	98.63	1
S_Schwarzengrund_S_1_6	MII-2.1	-	M.Sen009DamP	unknown	Methyltransferase	98.77	1
S_Schwarzengrund_str_CVM19633	MII-2.1	-	M.Sen009DamP	unknown	Methyltransferase	98.77	1
S_Schwarzengrund_str_SL480	MII-2.1	-	M.Sen009DamP	unknown	Methyltransferase	98.77	1
S_Senftenberg_S_10_6	MII-2.1	-	M.Sen009DamP	unknown	Methyltransferase	98.77	1
S_Senftenberg_S_3_4	MII-2.1	-	M.Sen009DamP	unknown	Methyltransferase	98.77	1
S_Senftenberg_str_316235162	MII-2.1	-	M.Sen009DamP	unknown	Methyltransferase	98.77	1
S_Senftenberg_str_423984-2	MII-2.1	-	M.Sen009DamP	unknown	Methyltransferase	98.77	1
S_Senftenberg_str_604314	MII-2.1	-	M.Sen009DamP	unknown	Methyltransferase	98.77	1
S_Senftenberg_str_ATCC_43845	MII-2.1	-	M.Sen009DamP	unknown	Methyltransferase	98.91	1
S_Senftenberg_str_ATCC_8400	MII-2.1	-	M.Sen009DamP	unknown	Methyltransferase	98.77	1
S_Senftenberg_str_FSL_A4-543	MII-2.1	-	M.Sen009DamP	unknown	Methyltransferase	98.91	1
S_Singapore_S_4_8	MII-2.1	-	M.Sen009DamP	unknown	Methyltransferase	98.91	1
S_Sloterdijk_str_ATCC_15791	MII-2.1	-	M.Sen009DamP	unknown	Methyltransferase	98.77	1
S_Soerenga_str_695	MII-2.1	-	M.Sen009DamP	unknown	Methyltransferase	98.63	1
S_Stanley_str_ATCC_7308	MII-2.1	-	M.Sen009DamP	unknown	Methyltransferase	99.04	1
S_Stanleyville_str_CFSAN000624	MII-2.1	-	M.Sen009DamP	unknown	Methyltransferase	99.32	1
S_Tallahassee_str_0012	MII-2.1	-	M.Sen009DamP	unknown	Methyltransferase	98.91	1
S_Tennessee_str_CDC07-0191	MII-2.1	-	M.Sen009DamP	unknown	Methyltransferase	98.91	1
S_Tennessee_str_TXSC_TXSC08-19	MII-2.1	-	M.Sen009DamP	unknown	Methyltransferase	98.91	1
S_Tennessee_str_TXSC_TXSC08-21	MII-2.1	-	M.Sen009DamP	unknown	Methyltransferase	98.91	1
S_Thompson_S_8_2	MII-2.1	-	M.Sen009DamP	unknown	Methyltransferase	99.18	1
S_Thompson_str_ATCC_8391	MII-2.1	-	M.Sen009DamP	unknown	Methyltransferase	99.18	1
S_Typhi_str_Ty2	MII-2.1	-	M.Sen009DamP	unknown	Methyltransferase	98.91	1
S_Typhimurium_S_1_1	MII-2.1	-	M.Sen009DamP	unknown	Methyltransferase	99.32	1
S_Typhimurium_S_1_2	MII-2.1	-	M.Sen009DamP	unknown	Methyltransferase	99.32	1
S_Typhimurium_S_2_5	MII-2.1	-	M.Sen009DamP	unknown	Methyltransferase	99.32	1
S_Typhimurium_S_3_5	MII-2.1	-	M.Sen009DamP	unknown	Methyltransferase	99.32	1
S_Typhimurium_str_AZ_057	MII-2.1	-	M.Sen009DamP	unknown	Methyltransferase	99.32	1
S_Typhimurium_str_LT2	MII-2.1	-	M.Sen009DamP	unknown	Methyltransferase	99.32	1
S_Typhimurium_str_SARA13	MII-2.1	-	M.Sen009DamP	unknown	Methyltransferase	99.32	1
S_Typhimurium_str_ST4581	MII-2.1	-	M.Sen009DamP	unknown	Methyltransferase	99.32	1
S. 4,[5],12:i:- str. 08-1700	MII-2.1	-	M.Sen009DamP	unknown	Methyltransferase	99.32	1
S. 4,[5],12:i:- str. 08-1739	MII-2.1	-	M.Sen009DamP	unknown	Methyltransferase	99.32	1
S_Uganda_str_FSL_R8-3404	MII-2.1	-	M.Sen009DamP	unknown	Methyltransferase	99.18	1
S_Urbana_str_ATCC_9261	MII-2.1	-	M.Sen009DamP	unknown	Methyltransferase	98.77	1
S_Urbana_str_FSL_R8-2977	MII-2.1	-	M.Sen009DamP	unknown	Methyltransferase	98.77	1
S_Virchow_S_3_1	MII-2.1	-	M.Sen009DamP	unknown	Methyltransferase	98.91	1
S_Virchow_S_6_3	MII-2.1	-	M.Sen009DamP	unknown	Methyltransferase	98.91	1
S_Virchow_str_ATCC_51955	MII-2.1	-	M.Sen009DamP	unknown	Methyltransferase	98.91	1
S_Virchow_str_SL491	MII-2.1	-	M.Sen009DamP	unknown	Methyltransferase	98.91	1
S_Wandsworth_str_FSL_A4-580	MII-2.1	-	M.Sen009DamP	unknown	Methyltransferase	98.91	1
S_Weltevreden_S_3_3	MII-2.1	-	M.Sen009DamP	unknown	Methyltransferase	98.77	1
S_Weltevreden_str_HI_N05-537	MII-2.1	-	M.Sen009DamP	unknown	Methyltransferase	98.77	1
S_Wippra_S_12_1	MII-2.1	-	M.Sen009DamP	unknown	Methyltransferase	98.91	1
S_Worthington_S_9_6	MII-2.1	-	M.Sen009DamP	unknown	Methyltransferase	99.04	1
S_Worthington_str_ATCC_9607	MII-2.1	-	M.Sen009DamP	unknown	Methyltransferase	99.04	1
S_subsp_diarizonae_ser_str_01-0170	MII-2.1	-	M.Sen009DamP	unknown	Methyltransferase	98.36	1
S_subsp_indica_ser_str_1121	MII-2.1	-	M.Sen009DamP		Methyltransferase	96.45	1
S_subsp_salamae_ser_str_00-0163	MII-2.1	-	M.Sen009DamP		Methyltransferase	97.81	1
S_Abaetetuba_str_ATCC_35640	MII-3.1	-	M.Sen1903III	unknown	Methyltransferase	100	1
S_Give_S_5_1	MII-3.1	-	M.Sen1903III	unknown	Methyltransferase	100	1
S_Give_S_6_8	MII-3.1	-	M.Sen1903III	unknown	Methyltransferase	100	1
S_Give_str_FSL_S5-487	MII-3.1	-	M.Sen1903III	unknown	Methyltransferase	100	1
S_Infantis_str_SARB27	MII-3.1	-	M.Sen1903III	unknown	Methyltransferase	100	1
S_Johannesburg_str_FSL_S5-703	MII-3.1	-	M.Sen1903III	unknown	Methyltransferase	100	1
S_Minnesota_str_ATCC_49284	MII-3.1	-	M.Sen1903III	unknown	Methyltransferase	99.89	1.00113
S_Minnesota_str_FSL_A4-603	MII-3.1	-	M.Sen1903III	unknown	Methyltransferase	100	1
S_Montevideo_S_4_1	MII-3.1	-	M.Sen1903III	unknown	Methyltransferase	100	1
S_Montevideo_S_7_4	MII-3.1	-	M.Sen1903III	unknown	Methyltransferase	100	1
S_Montevideo_str_29N	MII-3.1	-	M.Sen1903III	unknown	Methyltransferase	100	1
S_Montevideo_str_4441_H	MII-3.1	-	M.Sen1903III	unknown	Methyltransferase	100	1
S_Montevideo_str_8387	MII-3.1	-	M.Sen1903III	unknown	Methyltransferase	100	1
S_Montevideo_str_LQC_10	MII-3.1	-	M.Sen1903III	unknown	Methyltransferase	100	1
S_Pomona_str_ATCC_10729	MII-3.1	-	M.Sen1903III	unknown	Methyltransferase	100	1
S_Poona_str_ATCC_BAA-1673	MII-3.1	-	M.Sen1903III	unknown	Methyltransferase	100	1
S_Rubislaw_str_ATCC_10717	MII-3.1	-	M.Sen1903III	unknown	Methyltransferase	100	1
S_Rubislaw_str_FSL_A4-653	MII-3.1	-	M.Sen1903III	unknown	Methyltransferase	100	1
S_Urbana_str_ATCC_9261	MII-3.1	-	M.Sen1903III	unknown	Methyltransferase	100	1
S_Urbana_str_FSL_R8-2977	MII-3.1	-	M.Sen1903III	unknown	Methyltransferase	100	1
S_Anatum_str_ATCC_BAA-1592	MII-3.10	-	M2.Sen703ORF5774P	unknown	Methyltransferase	99.34	0.9838
S_Johannesburg_str_FSL_S5-703	MII-3.10	-	M2.Sen703ORF5774P	unknown	Methyltransferase	100	1
S_Anatum_str_USDA_100	MII-3.11	-	M.Sen1175ORF27030P	unknown	Methyltransferase	100	1
S_Derby_str_626	MII-3.11	-	M.Sen1175ORF27030P	unknown	Methyltransferase	99.44	1
S_Give_S_5_1	MII-3.11	-	M.Sen1175ORF27030P	unknown	Methyltransferase	100	1
S_Heidelberg_str_82-2052	MII-3.11	-	M.Sen1175ORF27030P	unknown	Methyltransferase	100	1
S_Indiana_str_ATCC_51959	MII-3.11	-	M.Sen1175ORF27030P	unknown	Methyltransferase	95.59	0.9899
S_Meleagridis_S_8_5	MII-3.11	-	M.Sen1175ORF27030P	unknown	Methyltransferase	100	1
S_Meleagridis_str_0047	MII-3.11	-	M.Sen1175ORF27030P	unknown	Methyltransferase	100	1
S_Muenster_str_0315	MII-3.11	-	M.Sen1175ORF27030P	unknown	Methyltransferase	99.44	1
S_Newport_str_CVM_19449	MII-3.11	-	M.Sen1175ORF27030P	unknown	Methyltransferase	99.55	1
S_Anatum_str_USDA_100	MII-3.12	-	M.Sen6994ORFJP	unknown	Methyltransferase	99.79	1
S_Heidelberg_str_82-2052	MII-3.12	-	M.Sen6994ORFJP	unknown	Methyltransferase	99.79	1
S_Meleagridis_S_8_5	MII-3.12	-	M.Sen6994ORFJP	unknown	Methyltransferase	99.79	1
S_Meleagridis_str_0047	MII-3.12	-	M.Sen6994ORFJP	unknown	Methyltransferase	99.79	1
S_Paratyphi_B_str_ATCC_10719	MII-3.12	-	M.Sen6994ORFJP	unknown	Methyltransferase	100	1
S_Paratyphi_B_str_ATCC_19940	MII-3.12	-	M.Sen6994ORFJP	unknown	Methyltransferase	100	1
S_Braenderup_S_5_2	MII-3.13	-	M.EcoL46ORFAP	unknown	Methyltransferase	100	1
S_Muenchen_S_11_1	MII-3.13	-	M.EcoL46ORFAP	unknown	Methyltransferase	100	1
S_Typhimurium_S_3_5	MII-3.13	-	M.EcoL46ORFAP	unknown	Methyltransferase	100	1
S_Weltevreden_S_3_3	MII-3.13	-	M.EcoL46ORFAP	unknown	Methyltransferase	100	1
S_Bredeney_S_1_3	MII-3.14	-	M.Ecl15842ORFDP	unknown	Methyltransferase	98.95	1
S_Havana_S_11_5	MII-3.14	-	M.Ecl15842ORFDP	unknown	Methyltransferase	100	1
S_Heidelberg_S_1_7	MII-3.14	-	M.Ecl15842ORFDP	unknown	Methyltransferase	98.83	1
S_Senftenberg_str_ATCC_43845	MII-3.14	-	M.Ecl15842ORFDP	unknown	Methyltransferase	98.98	0.918415
S_Virchow_S_6_3	MII-3.14	-	M.Ecl15842ORFDP	unknown	Methyltransferase	100	1
S_Bredeney_S_1_3	MII-3.15	-	M.Sen236CAORF13095P	unknown	Methyltransferase	100	1
S_Indiana_S_8_7	MII-3.15	-	M.Sen236CAORF13095P	unknown	Methyltransferase	99.94	1
S_Senftenberg_str_ATCC_43845	MII-3.15	-	M.Sen236CAORF13095P	unknown	Methyltransferase	100	1
S_Bredeney_S_1_3	MII-3.16	-	M.Sen111ORF233P	unknown	Methyltransferase	100	1
S_Heidelberg_S_1_7	MII-3.16	-	M.Sen111ORF233P	unknown	Methyltransferase	99.87	1
S_Indiana_S_8_7	MII-3.16	-	M.Sen111ORF233P	unknown	Methyltransferase	100	1
S_Senftenberg_str_ATCC_43845	MII-3.16	-	M.Sen111ORF233P	unknown	Methyltransferase	100	1
S_Bredeney_S_9_4	MII-3.17	-	M.Sen4344ORF17120P	unknown	Methyltransferase	100	1
S_Cerro_str_818	MII-3.18	-	M.Sen1692ORF20855P	unknown	Methyltransferase	100	1
S_Corvallis_S_5_6	MII-3.19	-	M.Eco829ORFDP	unknown	Methyltransferase	100	1
S_Montevideo_S_7_4	MII-3.19	-	M.Eco829ORFDP	unknown	Methyltransferase	100	1
S_Adelaide_str_FSL_A4-669	MII-3.2	-	M.Sen669ORF5576P	unknown	Methyltransferase	100	1
S_Corvallis_S_5_6	MII-3.20	-	M.Eco59pC59112ORFAP	unknown	Methyltransferase	100	1
S_Derby_S_11_4	MII-3.20		M.Eco59pC59112ORFAP	unknown	Methyltransferase	100	1
S_Enteritidis_S_3_7	MII-3.20	-	M.Eco59pC59112ORFAP	unknown	Methyltransferase	100	1
S_Heidelberg_str_82-2052	MII-3.20	-	M.Eco59pC59112ORFAP	unknown	Methyltransferase	100	1
S_Worthington_str_ATCC_9607	MII-3.20	-	M.Eco59pC59112ORFAP	unknown	Methyltransferase	100	1
S_Cubana_str_CFSAN001083	MII-3.21	-	M.Sen2511ORF4630P	unknown	Methyltransferase	99.77	1
S_Give_S_6_8	MII-3.21	-	M.Sen2511ORF4630P	unknown	Methyltransferase	99.83	1
S_Kedougou_S_10_7	MII-3.21	-	M.Sen2511ORF4630P	unknown	Methyltransferase	99.77	1
S_Poona_S_7_7	MII-3.21	-	M.Sen2511ORF4630P	unknown	Methyltransferase	99.88	1
S_Worthington_S_9_6	MII-3.21	-	M.Sen2511ORF4630P	unknown	Methyltransferase	99.83	1
S_Worthington_str_ATCC_9607	MII-3.21	-	M.Sen2511ORF4630P	unknown	Methyltransferase	99.83	1
S_Cubana_str_CFSAN001083	MII-3.22	-	M.Sen1735ORF21010P	unknown	Methyltransferase	99.77	1
S_Give_S_6_8	MII-3.22	-	M.Sen1735ORF21010P	unknown	Methyltransferase	99.54	1
S_Kedougou_S_10_7	MII-3.22	-	M.Sen1735ORF21010P	unknown	Methyltransferase	99.77	1
S_Poona_S_7_7	MII-3.22	-	M.Sen1735ORF21010P	unknown	Methyltransferase	99.66	1
S_Worthington_S_9_6	MII-3.22	-	M.Sen1735ORF21010P	unknown	Methyltransferase	99.66	1
S_Worthington_str_ATCC_9607	MII-3.22	-	M.Sen1735ORF21010P	unknown	Methyltransferase	99.54	1
S_subsp_houtenae_ser_str_01-0133	MII-3.22	-	M.Sen1735ORF21010P	unknown	Methyltransferase	99.54	1
S_Cubana_str_CFSAN001083	MII-3.23	-	M.Sen76814ORF4631P	unknown	Methyltransferase	100	1
S_Derby_S_3_2	MII-3.24	-	M.StyUK1V	unknown	Methyltransferase	100	1
S_Typhimurium_str_AZ_057	MII-3.24	-	M.StyUK1V	unknown	Methyltransferase	100	1
S. 4,[5],12:i:- str. 08-1700	MII-3.24	-	M.StyUK1V	unknown	Methyltransferase	100	1
S. 4,[5],12:i:- str. 08-1739	MII-3.24	-	M.StyUK1V	unknown	Methyltransferase	100	1
S_Derby_S_3_2	MII-3.25	-	M.Sen236CAORF14625P	unknown	Methyltransferase	99.76	1
S_Paratyphi_var_Java_S_4_3	MII-3.25	-	M.Sen236CAORF14625P	unknown	Methyltransferase	100	1
S_Derby_str_626	MII-3.26	-	M.EcoACNORF8P	unknown	Methyltransferase	100	1
S_Derby_str_626	MII-3.27	-	M.Sen4343ORF14940P	unknown	Methyltransferase	99.77	1
S_Hartford_str_CFSAN001075	MII-3.27	-	M.Sen4343ORF14940P	unknown	Methyltransferase	100	1
S_Montevideo_S_7_4	MII-3.27	-	M.Sen4343ORF14940P	unknown	Methyltransferase	100	1
S_Newport_str_CVM_19449	MII-3.27	-	M.Sen4343ORF14940P	unknown	Methyltransferase	99.77	1
S_Poona_str_ATCC_BAA-1673	MII-3.27	-	M.Sen4343ORF14940P	unknown	Methyltransferase	99.77	1
S_Urbana_str_ATCC_9261	MII-3.27	-	M.Sen4343ORF14940P	unknown	Methyltransferase	99.89	1
S_Dublin_S_2_2	MII-3.28	-	M.SenHWS51ORF14380P	unknown	Methyltransferase	100	1
S_Dublin_str_HWS51	MII-3.28	-	M.SenHWS51ORF14380P	unknown	Methyltransferase	100	1
S_Dublin_str_SL1438	MII-3.28	-	M.SenHWS51ORF14380P	unknown	Methyltransferase	100	1
S_Havana_S_11_5	MII-3.28	-	M.SenST313ORFBP	unknown	Methyltransferase	100	1
S_Saintpaul_str_SARA26	MII-3.28	-	M.SenHWS51ORF14380P	unknown	Methyltransferase	95.18	1
S_Virchow_S_6_3	MII-3.28	-	M.SenST313ORFBP	unknown	Methyltransferase	100	1
S_Dublin_S_2_2	MII-3.29	-	M.EcoDEC13CORF5385P	unknown	Methyltransferase	95.47	1
S_Havana_S_11_5	MII-3.29	-	M.EclpIMPQORF313P	unknown	Methyltransferase	100	1
S_Virchow_S_6_3	MII-3.29	-	M.EclpIMPQORF313P	unknown	Methyltransferase	100	1
S_Agona_S_2_1	MII-3.3	-	M.Sen21538ORF21463P	unknown	Methyltransferase	97.7	1
S_Corvallis_S_5_6	MII-3.3	-	M.Sen21538ORF21463P	unknown	Methyltransferase	98.85	1
S_Derby_S_11_4	MII-3.3	-	M.Sen21538ORF21463P	unknown	Methyltransferase	98.85	1
S_Derby_str_626	MII-3.3	-	M.Sen21538ORF21463P	unknown	Methyltransferase	98.16	1
S_Enteritidis_S_3_7	MII-3.3	-	M.Sen21538ORF21463P	unknown	Methyltransferase	98.85	1
S_Enteritidis_S_5_8	MII-3.3	-	M.Sen21538ORF21463P	unknown	Methyltransferase	97.7	1
S_Enteritidis_S_8_3	MII-3.3	-	M.Sen21538ORF21463P	unknown	Methyltransferase	97.7	1
S_Give_S_5_1	MII-3.3	-	M.Sen21538ORF21463P	unknown	Methyltransferase	96.32	1
S_Haifa_S_11_3	MII-3.3	-	M.Sen21538ORF21463P	unknown	Methyltransferase	97.7	1
S_Heidelberg_S_1_7	MII-3.3	-	M.Sen21538ORF21463P	unknown	Methyltransferase	98.62	1
S_Heidelberg_str_82-2052	MII-3.3	-	M.Sen21538ORF21463P	unknown	Methyltransferase	98.85	1
S_Infantis_S_2_3	MII-3.3	-	M.Sen21538ORF21463P	unknown	Methyltransferase	97.7	1
S_Kentucky_str_5349	MII-3.3	-	M.Sen21538ORF21463P	unknown	Methyltransferase	96.78	1
S_Paratyphi_B_str_ATCC_8759	MII-3.3	-	M.Sen21538ORF21463P	unknown	Methyltransferase	98.85	1
S_Paratyphi_var_Java_S_4_3	MII-3.3	-	M.Sen21538ORF21463P	unknown	Methyltransferase	97.7	1
S_Rissen_S_6_4	MII-3.3	-	M.Sen21538ORF21463P	unknown	Methyltransferase	98.85	1
S_San_Diego_S_9_5	MII-3.3	-	M.Sen21538ORF21463P	unknown	Methyltransferase	98.62	1
S_Virchow_str_ATCC_51955	MII-3.3	-	M.Sen21538ORF21463P	unknown	Methyltransferase	97.47	1
S_Worthington_str_ATCC_9607	MII-3.3	-	M.Sen21538ORF21463P	unknown	Methyltransferase	98.85	1
S_Dublin_S_2_2	MII-3.30	-	M.SenHWS51ORF2628P	unknown	Methyltransferase	100	1
S_Dublin_str_HWS51	MII-3.30	-	M.SenHWS51ORF2628P	unknown	Methyltransferase	100	1
S_Dublin_str_SL1438	MII-3.30	-	M.SenHWS51ORF2628P	unknown	Methyltransferase	100	1
S_Gaminara_str_ATCC_BAA-711	MII-3.31	-	M.Sen653ORF3328P	unknown	Methyltransferase	99.85	1
S_Rubislaw_str_FSL_A4-653	MII-3.31	-	M.Sen653ORF3328P	unknown	Methyltransferase	100	1
S_Gaminara_str_FSL_A4-567	MII-3.32	-	M.Sen567ORF5498P	unknown	Methyltransferase	100	1
S_Give_S_5_1	MII-3.33	-	M.EcoA2363ORF78P	unknown	Methyltransferase	99.85	1
S_Rissen_S_6_4	MII-3.33	-	M.EcoA2363ORF78P	unknown	Methyltransferase	100	1
S_Virchow_str_ATCC_51955	MII-3.33	-	M.EcoA2363ORF78P	unknown	Methyltransferase	100	1
S_Heidelberg_S_1_7	MII-3.34	-	M.Sen1290ORF24210P	unknown	Methyltransferase	99.88	1
S_Infantis_S_2_3	MII-3.34	-	M.Sen6994ORFEP	unknown	Methyltransferase	100	1
S_Infantis_S_2_3	MII-3.35	-	M.Eco16445ORF3929P	unknown	Methyltransferase	99.62	1
S_Inverness_str_ATCC_10720	MII-3.36	-	M.Sen3668ORF6370P	unknown	Methyltransferase	100	1
S_Inverness_str_FSL_R8-3668	MII-3.36	-	M.Sen3668ORF6370P	unknown	Methyltransferase	100	1
S_Urbana_str_FSL_R8-2977	MII-3.36	-	M.Sen3668ORF6370P	unknown	Methyltransferase	99.56	1
S_Inverness_str_FSL_R8-3668	MII-3.37	-	M.Sen653ORF2886P	unknown	Methyltransferase	100	1
S_Rubislaw_str_FSL_A4-653	MII-3.37	-	M.Sen653ORF2886P	unknown	Methyltransferase	100	1
S_Johannesburg_str_FSL_S5-703	MII-3.38	-	M.Sen703ORF3675P	unknown	Methyltransferase	100	1
S_Johannesburg_str_FSL_S5-703	MII-3.39	-	M.Sen703ORF5779P	unknown	Methyltransferase	100	1
S_Agona_S_2_1	MII-3.4	-	M.EcoE1716ORFAP	unknown	Methyltransferase	100	1
S_Enteritidis_S_5_8	MII-3.4	-	M.EcoE1716ORFAP	unknown	Methyltransferase	100	1
S_Enteritidis_S_8_3	MII-3.4	-	M.EcoE1716ORFAP	unknown	Methyltransferase	100	1
S_Haifa_S_11_3	MII-3.4	-	M.EcoE1716ORFAP	unknown	Methyltransferase	100	1
S_Heidelberg_S_1_7	MII-3.4	-	M.EcoE1716ORFAP	unknown	Methyltransferase	100	1
S_Infantis_S_2_3	MII-3.4	-	M.EcoE1716ORFAP	unknown	Methyltransferase	100	1
S_Amsterdam_S_10_4	MII-3.40	-	M.Sen3388III	unknown	Methyltransferase	99.89	1
S_Kedougou_S_10_7	MII-3.40	-	M.Sen3388III	unknown	Methyltransferase	99.89	1
S_Paratyphi_B_str_ATCC_BAA-1585	MII-3.40	-	M.Sen3388III	unknown	Methyltransferase	99.89	1
S_Paratyphi_B_str_SARA62	MII-3.40	-	M.Sen3388III	unknown	Methyltransferase	99.89	1
S_Kentucky_str_5349	MII-3.41	-	M.Eco3804ORFAP	unknown	Methyltransferase	98.39	1
S_Kentucky_str_ATCC_9263	MII-3.42	-	M1.Cfr1741ORF14010P	unknown	Methyltransferase	96.69	1
S_Livingstone_S_7_3	MII-3.43	-	M.StypAKU1ORFBP	unknown	Methyltransferase	100	1
S_Panama_S_4_4	MII-3.43	-	M.StypAKU1ORFBP	unknown	Methyltransferase	100	1
S_Livingstone_S_7_3	MII-3.44	-	M.StyCORF57P	unknown	Methyltransferase	99.89	1
S_Panama_S_4_4	MII-3.44	-	M.StyCORF57P	unknown	Methyltransferase	100	1
S_Mbandaka_S_5_7	MII-3.45	-	M.SenU1590ORF11730P	unknown	Methyltransferase	100	1
S_Mississippi_str_FSL_A4-633	MII-3.46	-	M.Sen633ORF5852P	unknown	Methyltransferase	100	1
S_Montevideo_S_7_4	MII-3.47	-	M.KpnHHORFAP	unknown	Methyltransferase	100	1
S_Muenchen_str_baa1594	MII-3.48	-	M.Sen180DcmP	unknown	Methyltransferase	99.12	0.92775
S_Senftenberg_S_3_4	MII-3.48	-	M.Sen180DcmP	unknown	Methyltransferase	99.47	0.92775
S_Muenchen_str_baa1674	MII-3.49	-	M.Sen3114ORF27010P	unknown	Methyltransferase	100	1
S_Poona_S_7_7	MII-3.49	-	M.Sen3114ORF27010P	unknown	Methyltransferase	99.32	1
S_subsp_indica_ser_str_1121	MII-3.49	-	M.Sen3114ORF27010P		Methyltransferase	99.83	1
S_Agona_str_632182-2	MII-3.5	-	M.Sen468ORF19990P	unknown	Methyltransferase	100	1
S_Gaminara_str_ATCC_BAA-711	MII-3.5	-	M.Sen468ORF19990P	unknown	Methyltransferase	99.44	1
S_Mbandaka_S_5_7	MII-3.5	-	M.Sen468ORF19990P	unknown	Methyltransferase	100	1
S_Mbandaka_S_7_5	MII-3.5	-	M.Sen468ORF19990P	unknown	Methyltransferase	100	1
S_Muenchen_str_baa1674	MII-3.50	-	M.Sen9102ORF11019P	unknown	Methyltransferase	100	1
S_Muenchen_str_baa1674	MII-3.51	-	M.Sen22462I	unknown	Methyltransferase	99.89	1
S_Newport_str_CVM_19536	MII-3.51	-	M.Sen22462I	unknown	Methyltransferase	100	1
S_Newport_str_CVM_22513	MII-3.51	-	M.Sen22462I	unknown	Methyltransferase	100	1
S_Newport_str_CVM_4176	MII-3.51	-	M.Sen22462I	unknown	Methyltransferase	100	1
S_Newport_str_SL254	MII-3.51	-	M.Sen22462I	unknown	Methyltransferase	100	1
S_Newport_str_CVM_19449	MII-3.52	-	M.Sen2159IV	unknown	Methyltransferase	100	1
S_Newport_str_CVM_4176	MII-3.53	-	M.EcoK1884ORF23130P	unknown	Methyltransferase	96.2	1
S_Newport_str_CVM_4176	MII-3.54	-	M.StyTORF1914P	unknown	Methyltransferase	100	1
S_Typhi_str_Ty2	MII-3.54	-	M.StyTORF1914P	unknown	Methyltransferase	100	1
S. 4,[5],12:i:- str. 08-1700	MII-3.54	-	M.StyTORF1914P	unknown	Methyltransferase	99.79	1
S_Newport_str_CVM_4176	MII-3.55	-	M.Sen19443ORF14912P	unknown	Methyltransferase	98.97	1
S_Paratyphi_B_str_ATCC_8759	MII-3.56	-	M.EcoK88ORF122P	unknown	Methyltransferase	100	1
S_Paratyphi_B_str_ATCC_8759	MII-3.57	-	M.Sen1903ORF15970P	unknown	Methyltransferase	99.89	1
S_Paratyphi_var_Java_S_4_3	MII-3.58	-	M.Eco3009ORFGP	unknown	Methyltransferase	100	1
S_Pomona_str_ATCC_10729	MII-3.59	-	M.CfrCORF4693P	unknown	Methyltransferase	100	1
S_Agona_str_632182-2	MII-3.6	-	M.Sen015ORF4365P	unknown	Methyltransferase	100	1
S_Mbandaka_S_5_7	MII-3.6	-	M.Sen015ORF4365P	unknown	Methyltransferase	100	1
S_Mbandaka_S_7_5	MII-3.6	-	M.Sen015ORF4365P	unknown	Methyltransferase	100	1
S_Pomona_str_ATCC_10729	MII-3.60	-	M.EcoSCB12ORF15180P	unknown	Methyltransferase	99.82	1
S_Poona_str_ATCC_BAA-1673	MII-3.61	-	M.Pan71ORF8055P	unknown	Methyltransferase	98.31	1
S_Pullorum_str_19945	MII-3.62	-	M.Sen9120ORF22660P	unknown	Methyltransferase	99.85	1
S_Pullorum_str_9120	MII-3.62	-	M.Sen9120ORF22660P	unknown	Methyltransferase	100	1
S_Rissen_S_6_4	MII-3.63	-	M.Eco6409ORF21315P	unknown	Methyltransferase	99.81	1
S_Saint_Paul_S_1_5	MII-3.64	-	M.Sen4343ORF3465P	unknown	Methyltransferase	100	1
S_Saintpaul_str_SARA26	MII-3.64	-	M.Sen4343ORF3465P	unknown	Methyltransferase	100	1
S_Saintpaul_str_SARA26	MII-3.65	-	M.Ecl34399ORF23570P	unknown	Methyltransferase	98.81	1
S_Senftenberg_S_10_6	MII-3.65	-	M.Ecl34399ORF23570P	unknown	Methyltransferase	99.35	1
S_Saintpaul_str_SARA26	MII-3.66	-	M.EcoO08ORF24468P	unknown	Methyltransferase	96.49	1
S_Saintpaul_str_SARA29	MII-3.67	-	M.Sen29ORFAP	unknown	Methyltransferase	100	1
S_Saintpaul_str_SARA29	MII-3.68	-	M.Sen1735ORF20260P	unknown	Methyltransferase	96.49	1
S_Saintpaul_str_SARA29	MII-3.69	-	M.Sen29ORF127P	unknown	Methyltransferase	100	1
S_Albany_S_9_7	MII-3.7	-	M.Sen1175III	unknown	Methyltransferase	100	1
S_Albany_str_ATCC_51960	MII-3.7	-	M.Sen1175III	unknown	Methyltransferase	100	1
S_Anatum_str_ATCC_BAA-1592	MII-3.7	-	M.Sen1175III	unknown	Methyltransferase	100	1
S_Anatum_str_USDA_100	MII-3.7	-	M.Sen1175III	unknown	Methyltransferase	100	1
S_Bareilly_str_2780	MII-3.7	-	M.Sen1175III	unknown	Methyltransferase	99.89	1
S_Bareilly_str_CFSAN000197	MII-3.7	-	M.Sen1175III	unknown	Methyltransferase	100	1
S_Havana_S_4_6	MII-3.7		M.Sen1175III	unknown	Methyltransferase	100	1
S_Mississippi_str_FSL_A4-633	MII-3.7	-	M.Sen1175III	unknown	Methyltransferase	100	1
S_Stanley_str_ATCC_7308	MII-3.7	-	M.Sen1175III	unknown	Methyltransferase	100	1
S_Tennessee_str_CDC07-0191	MII-3.7	-	M.Sen1175III	unknown	Methyltransferase	99.77	1.00226
S_Tennessee_str_TXSC_TXSC08-19	MII-3.7	-	M.Sen1175III	unknown	Methyltransferase	100	1
S_Tennessee_str_TXSC_TXSC08-21	MII-3.7	-	M.Sen1175III	unknown	Methyltransferase	100	1
S_San_Diego_S_9_5	MII-3.70	-	M.Eco468ORF27200P	unknown	Methyltransferase	99.85	1
S_Senftenberg_S_3_4	MII-3.71	-	M.EcoB093ORF4247P	unknown	Methyltransferase	95.3	1
S_Senftenberg_S_3_4	MII-3.72	-	M.SenSS209ORF3569P	unknown	Methyltransferase	100	1
S_Senftenberg_str_316235162	MII-3.72	-	M.SenSS209ORF3569P	unknown	Methyltransferase	100	1
S_Senftenberg_str_423984-2	MII-3.72	-	M.SenSS209ORF3569P	unknown	Methyltransferase	100	1
S_Senftenberg_str_604314	MII-3.72	-	M.SenSS209ORF3569P	unknown	Methyltransferase	99.91	1
S_Tallahassee_str_0012	MII-3.73	-	M.Sen19443ORF9389P	unknown	Methyltransferase	98.54	1
S_Typhimurium_S_1_2	MII-3.74	-	M.SenSTm2ORF23384P	unknown	Methyltransferase	100	1
S_Typhimurium_S_2_5	MII-3.74	-	M.SenSTm2ORF23384P	unknown	Methyltransferase	100	1
S_Typhimurium_str_AZ_057	MII-3.74	-	M.SenSTm2ORF23384P	unknown	Methyltransferase	100	1
S_Typhimurium_str_SARA13	MII-3.74	-	M.SenSTm2ORF23384P	unknown	Methyltransferase	100	1
S. 4,[5],12:i:- str. 08-1700	MII-3.74	-	M.SenSTm2ORF23384P	unknown	Methyltransferase	100	1
S. 4,[5],12:i:- str. 08-1739	MII-3.74	-	M.SenSTm2ORF23384P	unknown	Methyltransferase	100	1
S_Urbana_str_ATCC_9261	MII-3.75	-	M.SenWORF4808P	unknown	Methyltransferase	95.21	1
S_Urbana_str_FSL_R8-2977	MII-3.76	-	M.Sen2977ORF2912P	unknown	Methyltransferase	100	1
S_Virchow_str_SL491	MII-3.77	-	M.KpnpKP1ORFAP	unknown	Methyltransferase	100	1
S_subsp_houtenae_ser_str_01-0133	MII-3.78	-	M.Sen1735ORF21000P	unknown	Methyltransferase	99.74	1
S_subsp_houtenae_str_ATCC_BAA-1581	MII-3.79	-	M.VspDB1ORFAP	unknown	Methyltransferase	99.56	1
S_Bareilly_str_CFSAN000189	MII-3.8	-	M.SbaUORF280P	unknown	Methyltransferase	100	1
S_Nchanga_str_CFSAN001091	MII-3.8	-	M.SbaUORF280P	unknown	Methyltransferase	100	1
S_Nchanga_str_CFSAN001092	MII-3.8	-	M.SbaUORF280P	unknown	Methyltransferase	100	1
S_Poona_S_7_7	MII-3.8	-	M.SbaUORF280P	unknown	Methyltransferase	99.41	1.00147
S_Weltevreden_S_3_3	MII-3.8	-	M.SbaUORF280P	unknown	Methyltransferase	99.41	1.00147
S_Weltevreden_str_HI_N05-537	MII-3.8	-	M.SbaUORF280P	unknown	Methyltransferase	99.41	1.00147
S_Bareilly_str_CFSAN000197	MII-3.9	-	M.Cco1330ORF2805P	unknown	Methyltransferase	98.79	1
S_Amsterdam_S_10_4	MII-3.9	-	M.Sen553ORF4204P	unknown	Methyltransferase	98.85	1
S_Derby_S_11_4	MII-3.9	-	M.Sen553ORF4204P	unknown	Methyltransferase	100	1
S_Derby_S_3_2	MII-3.9	-	M.Sen553ORF4204P	unknown	Methyltransferase	99.14	1
S_Derby_str_626	MII-3.9	-	M.Sen553ORF4204P	unknown	Methyltransferase	100	1
S_Livingstone_S_7_3	MII-3.9	-	M.Sen553ORF4204P	unknown	Methyltransferase	99.14	1
S_Ohio_str_CFSAN001079	MII-3.9	-	M.Sen553ORF4204P	unknown	Methyltransferase	99.14	1
S_Abony_str_0014	MII-4.1	-	M.Eco15658ORFDP	GATC	Methyltransferase	95.83	0.7089
S_Albany_S_9_7	MII-4.1	-	M.Eco15658ORFDP	GATC	Methyltransferase	98.17	0.9198
S_Albany_str_ATCC_51960	MII-4.1	-	M.Eco15658ORFDP	GATC	Methyltransferase	98.17	0.9198
S_Cubana_str_CFSAN001083	MII-4.1	-	M.Eco15658ORFDP	GATC	Methyltransferase	96.43	0.7089
S_Elizabethville_S_7_6	MII-4.1	-	M.Eco15658ORFDP	GATC	Methyltransferase	97.7	0.9156
S_Give_str_564	MII-4.1	-	M.Eco15658ORFDP	GATC	Methyltransferase	95.24	0.7089
S_Hadar_str_ATCC_51956	MII-4.1	-	M.Eco15658ORFDP	GATC	Methyltransferase	98.21	0.7089
S_Haifa_S_11_3	MII-4.1	-	M.Eco15658ORFDP	GATC	Methyltransferase	95.95	0.73
S_Kottbus_S_2_4	MII-4.1	-	M.Eco15658ORFDP	GATC	Methyltransferase	97.62	0.7089
S_Minnesota_str_ATCC_49284	MII-4.1	-	M.Eco15658ORFDP	GATC	Methyltransferase	99.4	0.708861
S_Mississippi_str_FSL_A4-633	MII-4.1	-	M.Eco15658ORFDP	GATC	Methyltransferase	97.71	0.919831
S_Nchanga_str_CFSAN001091	MII-4.1	-	M.Eco15658ORFDP	GATC	Methyltransferase	98.27	0.729958
S_Nchanga_str_CFSAN001092	MII-4.1	-	M.Eco15658ORFDP	GATC	Methyltransferase	98.27	0.729958
S_Ohio_str_CFSAN001079	MII-4.1	-	M.Eco15658ORFDP	GATC	Methyltransferase	97.02	0.708861
S_Paratyphi_B_str_ATCC_8759	MII-4.1	-	M.Eco15658ORFDP	GATC	Methyltransferase	95.18	0.700422
S_Senftenberg_str_ATCC_43845	MII-4.1	-	M.Eco15658ORFDP	GATC	Methyltransferase	95	0.759494
S_Singapore_S_4_8	MII-4.1	-	M.Eco15658ORFDP	GATC	Methyltransferase	97.02	0.708861
S_Soerenga_str_695	MII-4.1	-	M.Eco15658ORFDP	GATC	Methyltransferase	95.09	0.945148
S_Tennessee_str_CDC07-0191	MII-4.1	-	M.Eco15658ORFDP	GATC	Methyltransferase	96.79	0.919831
S_Tennessee_str_TXSC_TXSC08-19	MII-4.1	-	M.Eco15658ORFDP	GATC	Methyltransferase	96.79	0.919831
S_Tennessee_str_TXSC_TXSC08-21	MII-4.1	-	M.Eco15658ORFDP	GATC	Methyltransferase	96.79	0.919831
S_Virchow_S_3_1	MII-4.1	-	M.Eco15658ORFDP	GATC	Methyltransferase	98.27	0.729958
S_Virchow_str_SL491	MII-4.1	-	M.Eco15658ORFDP	GATC	Methyltransferase	97.02	0.708861
S_subsp_salamae_ser_str_00-0163	MII-4.1	-	M.Eco15658ORFDP	GATC	Methyltransferase	95.24	0.708861
S_Anatum_str_USDA_100	MII-4.10	-	M.Sen51E09ORF401P	GATC	Methyltransferase	100	1
S_Bareilly_str_CFSAN000200	MII-4.10	-	M.SenJORF6415P	GATC	Methyltransferase	99.06	1
S_Braenderup_str_CFSAN000756	MII-4.10	-	M.SenJORF6415P	GATC	Methyltransferase	99.06	1
S_Inverness_str_ATCC_10720	MII-4.10	-	M.SenJORF6415P	GATC	Methyltransferase	99.06	1
S_Mbandaka_S_5_7	MII-4.10	-	M.SenJORF6415P	GATC	Methyltransferase	99.37	1
S_Muenster_str_420	MII-4.10	-	M.SenJORF6415P	GATC	Methyltransferase	99.37	1
S_Newport_str_CVM_22513	MII-4.10	-	M.SenJORF6415P	GATC	Methyltransferase	99.37	1
S_Newport_str_SL254	MII-4.10	-	M.SenJORF6415P	GATC	Methyltransferase	99.37	1
S_Norwich_str_CFSAN001077_Serovar	MII-4.10	-	M.Sen51E09ORF401P	GATC	Methyltransferase	99.88	1
S_Rubislaw_str_FSL_A4-653	MII-4.10	-	M.SenJORF6415P	GATC	Methyltransferase	99.06	1
S_Tallahassee_str_0012	MII-4.10	-	M.Sen51E09ORF401P	GATC	Methyltransferase	99.88	1
S_Berta_str_ATCC_8392	MII-4.11	-	M.Sen21554ORF7220P	GATC	Methyltransferase	97.2	1.0013
S_Chester_S_5_5	MII-4.11	-	M.Sen21554ORF7220P	GATC	Methyltransferase	98.98	1.0013
S_Chester_str_ATCC_11997	MII-4.11	-	M.Sen21554ORF7220P	GATC	Methyltransferase	98.98	1.0013
S_Choleraesuis_str_0006	MII-4.11	-	M.Sen21554ORF7220P	GATC	Methyltransferase	99.11	1.0013
S_Choleraesuis_str_ATCC_10708	MII-4.11	-	M.Sen21554ORF7220P	GATC	Methyltransferase	99.11	1.0013
S_Choleraesuis_str_SC-B67	MII-4.11	-	M.Sen21554ORF7220P	GATC	Methyltransferase	99.11	1.0013
S_Havana_S_11_5	MII-4.11	-	M.Sen21554ORF7220P	GATC	Methyltransferase	98.48	1.0013
S_Inverness_str_ATCC_10720	MII-4.11	-	M.Sen21554ORF7220P	GATC	Methyltransferase	97.33	1.00127
S_Inverness_str_FSL_R8-3668	MII-4.11	-	M.Sen21554ORF7220P	GATC	Methyltransferase	98.09	1.00127
S_Litchfield_str_CFSAN001076	MII-4.11	-	M.Sen21554ORF7220P	GATC	Methyltransferase	99.49	1.00127
S_Miami_str_1923	MII-4.11	-	M.Sen21554ORF7220P	GATC	Methyltransferase	98.48	1.0013
S_Newport_str_CVM_21559	MII-4.11	-	M.Sen21554ORF7220P	GATC	Methyltransferase	99.49	1.00127
S_Norwich_str_CFSAN001077_Serovar	MII-4.11	-	M.Sen21554ORF7220P	GATC	Methyltransferase	98.09	1.00127
S_Paratyphi_B_str_ATCC_19940	MII-4.11	-	M.Sen21554ORF7220P	GATC	Methyltransferase	99.24	1.00127
S_Poona_str_ATCC_BAA-1673	MII-4.11	-	M.Sen21554ORF7220P	GATC	Methyltransferase	98.73	1.00127
S_Urbana_str_ATCC_9261	MII-4.11	-	M.Sen21554ORF7220P	GATC	Methyltransferase	99.49	1.00127
S_subsp_houtenae_str_ATCC_BAA-1581	MII-4.11	-	M.Sen21554ORF7220P	GATC	Methyltransferase	98.48	1.00127
S_Bovismorbificans_S_3_8	MII-4.12	-	M.Sen403ORF4450P	GATC	Methyltransferase	97.68	1
S_Give_S_5_1	MII-4.12	-	M.Sen403ORF4450P	GATC	Methyltransferase	96.63	1
S_Kentucky_S_10_8	MII-4.12	-	M.Sen403ORF4450P	GATC	Methyltransferase	98.61	1
S_Kottbus_S_2_4	MII-4.12	-	M.Sen403ORF4450P	GATC	Methyltransferase	98.61	1
S_Montevideo_S_4_1	MII-4.12	-	M.Sen403ORF4450P	GATC	Methyltransferase	100	1
S_Montevideo_str_29N	MII-4.12	-	M.Sen403ORF4450P	GATC	Methyltransferase	100	1
S_Montevideo_str_LQC_10	MII-4.12	-	M.Sen403ORF4450P	GATC	Methyltransferase	100	1
S_Bovismorbificans_S_3_8	MII-4.13	-	M.Sen175ORF15100P	GATC	Methyltransferase	100	1
S_Enteritidis_str_81-2625	MII-4.13	-	M.Sen175ORF15100P	GATC	Methyltransferase	100	1
S_Give_str_564	MII-4.13	-	M.Sen175ORF15100P	GATC	Methyltransferase	99.88	1
S_Bovismorbificans_S_3_8	MII-4.14	-	M.EcoE1140ORF222070P	GATC	Methyltransferase	97.82	1
S_Braenderup_S_5_2	MII-4.15	-	M.Sen10708ORF5545P	GATC	Methyltransferase	100	1
S_Braenderup_str_ATCC_BAA-664	MII-4.15	-	M.Sen10708ORF5545P	GATC	Methyltransferase	100	1
S_Braenderup_str_CFSAN000756	MII-4.15	-	M.Sen10708ORF5545P	GATC	Methyltransferase	100	1
S_Chester_S_5_5	MII-4.15	-	M.Sen10708ORF5545P	GATC	Methyltransferase	99.88	1
S_Chester_str_ATCC_11997	MII-4.15	-	M.Sen10708ORF5545P	GATC	Methyltransferase	99.88	1
S_Brandenburg_S_9_2	MII-4.16	-	M.Sen8391ORF21360P	GATC	Methyltransferase	99.3	1
S_Colindale_S_12_6	MII-4.16	-	M.Sen8391ORF21360P	GATC	Methyltransferase	98.51	1
S_Thompson_str_ATCC_8391	MII-4.16	-	M.Sen8391ORF21360P	GATC	Methyltransferase	100	1
S_Bredeney_S_1_3	MII-4.17	-	M.Sen1602ORF18010P	GATC	Methyltransferase	95.34	1
S_Bredeney_S_9_4	MII-4.18	-	M.EcoDi2ORF1390P	GATC	Methyltransferase	98.13	1
S_Mbandaka_S_7_5	MII-4.18	-	M.EcoDi2ORF1390P	GATC	Methyltransferase	98.64	1
S_Cerro_S_4_5	MII-4.19	-	M.Sen1330ORF20606P	GATC	Methyltransferase	100	1
S_Cerro_str_818	MII-4.19	-	M.Sen1330ORF20606P	GATC	Methyltransferase	100	1
S_Meleagridis_str_0047	MII-4.19	-	M.Sen1330ORF20606P	GATC	Methyltransferase	99.91	1
S_Senftenberg_str_ATCC_43845	MII-4.19	-	M.Sen1330ORF20606P	GATC	Methyltransferase	100	1
S_Senftenberg_str_FSL_A4-543	MII-4.19	-	M.Sen1330ORF20606P	GATC	Methyltransferase	100	1
S_Agona_S_2_1	MII-4.2	-	M.Sen48E08ORF4660P	GATC	Methyltransferase	100	1
S_Cerro_str_818	MII-4.20	-	M.SenSS209ORF4413P	GATC	Methyltransferase	99.64	1
S_Meleagridis_str_0047	MII-4.20	-	M.SenSS209ORF4413P	GATC	Methyltransferase	99.64	1
S_Senftenberg_str_ATCC_43845	MII-4.20	-	M.SenSS209ORF4413P	GATC	Methyltransferase	99.46	1
S_Colindale_S_12_6	MII-4.21	-	M.Sen2384ORF3354P	GATC	Methyltransferase	99.77	1
S_Corvallis_S_5_3	MII-4.22	-	M.EcoS88ORF2842P	GATC	Methyltransferase	96.19	1
S_Corvallis_S_5_6	MII-4.22	-	M.EcoS88ORF2842P	GATC	Methyltransferase	96.19	1
S_Derby_S_11_4	MII-4.23	-	M.Sen553ORF3247P	GATC	Methyltransferase	100	1
S_Derby_S_3_2	MII-4.24	-	M.Sen7481ORF7789P	GATC	Methyltransferase	100	1
S_Dublin_S_2_2	MII-4.25	-	M.SenHWS51ORF295P	GATC	Methyltransferase	100	1
S_Dublin_str_HWS51	MII-4.25	-	M.SenHWS51ORF295P	GATC	Methyltransferase	100	1
S_Dublin_str_SL1438	MII-4.25	-	M.SenHWS51ORF295P	GATC	Methyltransferase	100	1
S_Dublin_S_2_2	MII-4.26	-	M.SenHWS51ORF14455P	GATC	Methyltransferase	100	1
S_Dublin_str_HWS51	MII-4.26	-	M.SenHWS51ORF14455P	GATC	Methyltransferase	100	1
S_Dublin_str_SL1438	MII-4.26	-	M.SenHWS51ORF14455P	GATC	Methyltransferase	100	1
S_Elizabethville_S_7_6	MII-4.26	-	M.SenHWS51ORF14455P	GATC	Methyltransferase	97.39	1
S_Enteritidis_S_3_7	MII-4.27	-	M.SenLA5ORF2721P	GATC	Methyltransferase	100	1
S_Enteritidis_S_5_8	MII-4.27	-	M.SenLA5ORF2721P	GATC	Methyltransferase	100	1
S_Enteritidis_S_8_3	MII-4.27	-	M.SenLA5ORF2721P	GATC	Methyltransferase	100	1
S_Enteritidis_str_P125109	MII-4.27	-	M.SenLA5ORF2721P	GATC	Methyltransferase	100	1
S_Inverness_str_FSL_R8-3668	MII-4.27	-	M.SenLA5ORF2721P	GATC	Methyltransferase	100	1
S_Enteritidis_S_5_8	MII-4.28	-	M.EcoEDORF3098P	GATC	Methyltransferase	98.82	1
S_Enteritidis_S_8_3	MII-4.28	-	M.EcoEDORF3098P	GATC	Methyltransferase	98.82	1
S_Give_S_6_8	MII-4.29	-	M.SenSL491ORF2354P	GATC	Methyltransferase	99.77	1
S_Give_str_FSL_S5-487	MII-4.29	-	M.SenSL491ORF2354P	GATC	Methyltransferase	99.77	1
S_Johannesburg_str_FSL_S5-703	MII-4.29	-	M.SenSL491ORF2354P	GATC	Methyltransferase	99.88	1
S_Nchanga_str_CFSAN001091	MII-4.29	-	M.SenSL491ORF2354P	GATC	Methyltransferase	99.77	1
S_Nchanga_str_CFSAN001092	MII-4.29	-	M.SenSL491ORF2354P	GATC	Methyltransferase	99.77	1
S_Paratyphi_B_str_ATCC_10719	MII-4.29	-	M.SenSL491ORF2354P	GATC	Methyltransferase	100	1
S_Paratyphi_C_str_RKS4594	MII-4.29	-	M.SenSL491ORF2354P	GATC	Methyltransferase	99.54	1
S_Tennessee_str_TXSC_TXSC08-19	MII-4.29	-	M.SenSL491ORF2354P	GATC	Methyltransferase	99.77	1
S_Virchow_str_SL491	MII-4.29	-	M.SenSL491ORF2354P	GATC	Methyltransferase	100	1
S_Agona_S_2_1	MII-4.3	-	M.Sen21554ORFAP	GATC	Methyltransferase	99.59	1
S_Berta_str_ATCC_8392	MII-4.3	-	M.Sen21554ORFAP	GATC	Methyltransferase	99.79	1
S_Elizabethville_S_7_6	MII-4.3	-	M.Sen21554ORFAP	GATC	Methyltransferase	99.79	1
S_Indiana_str_ATCC_51959	MII-4.3	-	M.Sen21554ORFAP	GATC	Methyltransferase	99.69	1
S_Javiana_str_10721	MII-4.3	-	M.Sen21554ORFAP	GATC	Methyltransferase	99.79	1
S_Muenchen_str_baa1674	MII-4.3	-	M.Sen21554ORFAP	GATC	Methyltransferase	99.69	1
S_Muenster_S_10_1	MII-4.3	-	M.Sen21554ORFAP	GATC	Methyltransferase	99.49	1
S_Muenster_S_9_3	MII-4.3	-	M.Sen21554ORFAP	GATC	Methyltransferase	99.49	1
S_Muenster_str_420	MII-4.3	-	M.Sen21554ORFAP	GATC	Methyltransferase	99.69	1
S_Newport_str_CVM_35199	MII-4.3	-	M.Sen21554ORFAP	GATC	Methyltransferase	99.59	1
S_Paratyphi_var_Java_S_4_3	MII-4.3	-	M.Sen21554ORFAP	GATC	Methyltransferase	99.49	1
S_Poona_S_7_7	MII-4.3	-	M.Sen21554ORFAP	GATC	Methyltransferase	96.19	1
S_Typhimurium_str_LT2	MII-4.3	-	M.Sen21554ORFAP	GATC	Methyltransferase	99.69	1
S_Virchow_str_SL491	MII-4.3	-	M.Sen21554ORFAP	GATC	Methyltransferase	99.9	1
S_subsp_indica_ser_str_1121	MII-4.3	-	M.Sen21554ORFAP	GATC	Methyltransferase	96.4	1
S_Give_str_564	MII-4.30	-	M.Sen1333ORF22980P	GATC	Methyltransferase	100	1
S_Give_str_564	MII-4.31	-	M.SenPhiE15P	GATC	Methyltransferase	100	1
S_Hadar_str_ATCC_51956	MII-4.32	-	M.SenS3ORF17433P	GATC	Methyltransferase	99.58	1
S_Kottbus_S_2_4	MII-4.32	-	M.SenS3ORF17433P	GATC	Methyltransferase	100	1
S_Hadar_str_RI_05P066	MII-4.33	-	M.Sen66ORF3690P	GATC	Methyltransferase	100	1
S_Poona_str_ATCC_BAA-1673	MII-4.33	-	M.Sen66ORF3690P	GATC	Methyltransferase	99.65	1
S_Senftenberg_str_ATCC_43845	MII-4.33	-	M.Sen66ORF3690P	GATC	Methyltransferase	99.88	1
S_Haifa_S_11_3	MII-4.34	-	M.Sen707ORF345P	GATC	Methyltransferase	100	1
S_Meleagridis_str_0047	MII-4.34	-	M.Sen707ORF345P	GATC	Methyltransferase	100	1
S_Hartford_str_CFSAN001075	MII-4.35	-	M.Sen4343ORF15015P	GATC	Methyltransferase	100	1
S_Montevideo_S_7_4	MII-4.35	-	M.Sen4343ORF15015P	GATC	Methyltransferase	100	1
S_Hartford_str_CFSAN001075	MII-4.36	-	M.EcoC84497ORFBP	GATC	Methyltransferase	99.78	1
S_Heidelberg_S_1_7	MII-4.37	-	M.Sph32NORF30P	GATC	Methyltransferase	100	1
S_Saint_Paul_S_1_5	MII-4.37	-	M.Sph32NORF30P	GATC	Methyltransferase	100	1
S_Saintpaul_str_SARA26	MII-4.37	-	M.Sph32NORF30P	GATC	Methyltransferase	100	1
S_Heidelberg_S_1_7	MII-4.38	-	M.Sen318IV	GATC	Methyltransferase	100	1
S_Heidelberg_str_SARA35	MII-4.38	-	M.Sen318IV	GATC	Methyltransferase	100	1
S_Heidelberg_str_SL476	MII-4.38	-	M.Sen318IV	GATC	Methyltransferase	100	1
S_Heidelberg_str_82-2052	MII-4.39	-	M.Sen2213ORF12635P	GATC	Methyltransferase	100	1
S_Mbandaka_str_ATCC_51958	MII-4.39	-	M.Sen2213ORF12635P	GATC	Methyltransferase	99.77	1
S_Muenster_str_0315	MII-4.39	-	M.Sen2213ORF12635P	GATC	Methyltransferase	100	1
S_Agona_str_419639_2-1	MII-4.4	-	M.Sen7536ORF11464P	GATC	Methyltransferase	100	1
S_Mbandaka_S_7_5	MII-4.4	-	M.Sen7536ORF11464P	GATC	Methyltransferase	99.77	1
S_Heidelberg_str_SL476	MII-4.40	-	M.SenGT01ORF14875P	GATC	Methyltransferase	100	1
S_Liverpool_S_12_2	MII-4.40	-	M.SenGT01ORF14875P	GATC	Methyltransferase	99.88	1
S_Indiana_S_8_7	MII-4.41	-	M.Sen9102ORF7686P	GATC	Methyltransferase	100	1
S_Indiana_S_8_7	MII-4.42	-	M.EclNDAORF2030P	GATC	Methyltransferase	98.59	1
S_Inverness_str_FSL_R8-3668	MII-4.43	-	M.Sen653ORF2884P	GATC	Methyltransferase	100	1
S_Muenchen_str_baa1594	MII-4.43	-	M.Sen653ORF2884P	GATC	Methyltransferase	95.88	0.944269
S_Rubislaw_str_ATCC_10717	MII-4.43	-	M.Sen653ORF2884P	GATC	Methyltransferase	98.13	0.957939
S_Rubislaw_str_FSL_A4-653	MII-4.43	-	M.Sen653ORF2884P	GATC	Methyltransferase	100	1
S_Javiana_str_PRS_2010_0720	MII-4.44	-	M.Sen6482ORF11014P	GATC	Methyltransferase	99.88	1
S_Muenchen_str_baa1594	MII-4.44	-	M.Sen6482ORF11014P	GATC	Methyltransferase	100	1
S_Johannesburg_str_FSL_S5-703	MII-4.45	-	M.Sen40E08ORF3605P	GATC	Methyltransferase	98.88	1
S_London_S_6_7	MII-4.46	-	M.Sen70E05ORFAP	GATC	Methyltransferase	100	1
S_Manhattan_str_CFSAN001078	MII-4.47	-	M.SenCVMORF4447P	GATC	Methyltransferase	100	1
S_Schwarzengrund_str_CVM19633	MII-4.47	-	M.SenCVMORF4447P	GATC	Methyltransferase	100	1
S_Tallahassee_str_0012	MII-4.47	-	M.SenCVMORF4447P	GATC	Methyltransferase	100	1
S_Mbandaka_str_ATCC_51958	MII-4.48	-	M.Sen178ORFBP	GATC	Methyltransferase	99.13	0.991329
S_Meleagridis_S_8_5	MII-4.49	-	M.Sen1286ORF15515P	GATC	Methyltransferase	100	1
S_Senftenberg_str_FSL_A4-543	MII-4.49	-	M.Sen1286ORF15515P	GATC	Methyltransferase	100	1
S_Agona_str_632182-2	MII-4.5	-	M.Sen51E09ORF401P	GATC	Methyltransferase	100	1
S_Minnesota_str_ATCC_49284	MII-4.50	-	M.Sen603ORF1358P	GATC	Methyltransferase	100	1
S_Minnesota_str_FSL_A4-603	MII-4.50	-	M.Sen603ORF1358P	GATC	Methyltransferase	100	1
S_Poona_S_7_7	MII-4.50	-	M.Sen603ORF1358P	GATC	Methyltransferase	100	1
S_Poona_str_ATCC_BAA-1673	MII-4.50	-	M.Sen603ORF1358P	GATC	Methyltransferase	100	1
S_Montevideo_S_4_1	MII-4.51	-	M.Sen403ORF3889P	GATC	Methyltransferase	100	1
S_Montevideo_str_29N	MII-4.51	-	M.Sen403ORF3889P	GATC	Methyltransferase	100	1
S_Montevideo_str_4441_H	MII-4.51	-	M.Sen403ORF3889P	GATC	Methyltransferase	98.48	0.997661
S_Montevideo_str_LQC_10	MII-4.51	-	M.Sen403ORF3889P	GATC	Methyltransferase	100	1
S_Montevideo_S_7_4	MII-4.52	-	M.Sen6017ORF980P	GATC	Methyltransferase	100	1
S_Stanley_str_ATCC_7308	MII-4.52	-	M.Sen6017ORF980P	GATC	Methyltransferase	100	1
S_Montevideo_str_8387	MII-4.53	-	M.Sen19593ORF16134P	GATC	Methyltransferase	96.05	1
S_Muenchen_str_baa1594	MII-4.54	-	M.KoxJKo3ORF100P	GATC	Methyltransferase	95.06	0.988215
S_Muenchen_str_baa1594	MII-4.55	-	M.Sen111077ORF3015P	GATC	Methyltransferase	99.44	1
S_subsp_diarizonae_ser_str_01-0170	MII-4.55	-	M.Sen111077ORF3015P	GATC	Methyltransferase	99.44	1
S_Muenster_str_0315	MII-4.56	-	M.Sen6994ORFIP	GATC	Methyltransferase	100	1
S_Schwarzengrund_S_1_6	MII-4.56	-	M.Sen6994ORFIP	GATC	Methyltransferase	99.81	1.00189
S_Senftenberg_str_ATCC_43845	MII-4.56	-	M.Sen6994ORFIP	GATC	Methyltransferase	99.81	1
S_Muenster_str_0315	MII-4.57	-	M.Che1159ORFCP	GATC	Methyltransferase	98.15	1
S_Newport_str_CVM_21559	MII-4.58	-	M.SenUJ816AORFAP	GATC	Methyltransferase	96.86	1
S_Paratyphi_A_str_AKU_12601	MII-4.58	-	M.SenUJ816AORFAP	GATC	Methyltransferase	100	1
S_Paratyphi_A_str_ATCC_9150	MII-4.58	-	M.SenUJ816AORFAP	GATC	Methyltransferase	100	1
S_Rissen_S_6_4	MII-4.58	-	M.SenUJ816AORFAP	GATC	Methyltransferase	97.68	1
S_Typhi_str_Ty2	MII-4.58	-	M.SenUJ816AORFAP	GATC	Methyltransferase	100	1
S_Typhimurium_S_1_1	MII-4.58	-	M.SenUJ816AORFAP	GATC	Methyltransferase	96.86	1
S_Typhimurium_S_3_5	MII-4.58	-	M.SenUJ816AORFAP	GATC	Methyltransferase	96.86	1
S_Newport_str_CVM_21559	MII-4.59	-	M.Sen4346ORF13340P	GATC	Methyltransferase	100	1
S_Newport_str_CVM_35199	MII-4.59	-	M.Sen4346ORF13340P	GATC	Methyltransferase	99.43	1
S_Agona_str_648586-1	MII-4.6	-	M.Sen586ORF9404P	GATC	Methyltransferase	100	1
S_Newport_str_CVM_4176	MII-4.60	-	M.Sen6994ORFBP	GATC	Methyltransferase	98.1	0.968966
S_Newport_str_SL254	MII-4.61	-	M.Sen3124III	GATC	Methyltransferase	100	1
S_Oranienburg_str_0250	MII-4.62	-	M.Sen1285ORF1003P	GATC	Methyltransferase	100	1
S_Oranienburg_str_701	MII-4.62	-	M.Sen1285ORF1003P	GATC	Methyltransferase	100	1
S_Panama_S_4_4	MII-4.63	-	M.Sen9102ORF19326P	GATC	Methyltransferase	100	1
S_Panama_str_ATCC_7378	MII-4.64	-	M.Sen433ORF3180P	GATC	Methyltransferase	100	1
S_Urbana_str_FSL_R8-2977	MII-4.64	-	M.Sen433ORF3180P	GATC	Methyltransferase	100	1
S_Paratyphi_A_str_AKU_12601	MII-4.65	-	M.Sen50973ORF16200P	GATC	Methyltransferase	100	1
S_Paratyphi_A_str_ATCC_11511	MII-4.65	-	M.Sen50973ORF16200P	GATC	Methyltransferase	99.88	1
S_Paratyphi_A_str_ATCC_9150	MII-4.65	-	M.Sen50973ORF16200P	GATC	Methyltransferase	100	1
S_Paratyphi_B_str_ATCC_10719	MII-4.66	-	M.Eco606ORF824P	GATC	Methyltransferase	99.77	1
S_Paratyphi_B_str_ATCC_19940	MII-4.67	-	M.EcoDEC11AORF3021P	GATC	Methyltransferase	100	1
S_Paratyphi_B_str_SPB7	MII-4.68	-	M.SenSPBORF972P	GATC	Methyltransferase	100	1
S_Pullorum_str_19945	MII-4.69	-	M.Sen9120ORF17650P	GATC	Methyltransferase	100	1
S_Pullorum_str_9120	MII-4.69	-	M.Sen9120ORF17650P	GATC	Methyltransferase	100	1
S_Agona_str_648586-1	MII-4.7	-	M.Sen586ORF16390P	GATC	Methyltransferase	100	1
S_Rissen_S_6_4	MII-4.70	-	M.EcoAI27ORF42010P	GATC	Methyltransferase	98.11	1
S_Rubislaw_str_FSL_A4-653	MII-4.71	-	M.Sen653ORF2035P	GATC	Methyltransferase	100	1
S_Saintpaul_str_SARA26	MII-4.72	-	M.StyCORF112P	GATC	Methyltransferase	98.99	1
S_Senftenberg_S_10_6	MII-4.72	-	M.StyCORF112P	GATC	Methyltransferase	99.33	1
S_Saintpaul_str_SARA26	MII-4.73	-	M.SenUJ308AORFCP	GATC	Methyltransferase	98.19	1
S_Stanley_str_ATCC_7308	MII-4.73	-	M.SenUJ308AORFCP	GATC	Methyltransferase	98.45	0.659864
S_Typhi_str_Ty2	MII-4.73	-	M.SenUJ308AORFCP	GATC	Methyltransferase	100	1
S_Senftenberg_str_FSL_A4-543	MII-4.74	-	M.Sen543ORFAP	GATC	Methyltransferase	100	1
S_Senftenberg_str_FSL_A4-543	MII-4.75	-	M.Sen543ORF1667P	GATC	Methyltransferase	100	1
S_Senftenberg_str_FSL_A4-543	MII-4.76	-	M.Sen543ORF1593P	GATC	Methyltransferase	100	1
S_Worthington_str_ATCC_9607	MII-4.76	-	M.Sen543ORF1593P	GATC	Methyltransferase	100	1
S_subsp_houtenae_str_ATCC_BAA-1581	MII-4.76	-	M.Sen543ORF1593P	GATC	Methyltransferase	95.37	0.968966
S_Senftenberg_str_FSL_A4-543	MII-4.77	-	M.Sen543ORF1763P	GATC	Methyltransferase	100	1
S_Senftenberg_str_FSL_A4-543	MII-4.78	-	M.Sen543ORF3910P	GATC	Methyltransferase	100	1
S_Senftenberg_str_FSL_A4-543	MII-4.79	-	M.Sen543ORF1669P	GATC	Methyltransferase	100	1
S_Alachua_str_FSL_R6-377	MII-4.8	-	M.SenSL491ORF2393P	GATC	Methyltransferase	97.49	1.0233
S_Soerenga_str_695	MII-4.80	-	M.Sen18H07ORFAP	GATC	Methyltransferase	98.37	1
S_Thompson_S_8_2	MII-4.80	-	M.Sen18H07ORFAP	GATC	Methyltransferase	96.85	1
S_Typhi_str_Ty2	MII-4.81	-	M.Sen195ORF23590P	GATC	Methyltransferase	100	1
S_Typhimurium_S_1_2	MII-4.82	-	M.Sen262ORFAP	GATC	Methyltransferase	100	1
S_Typhimurium_S_2_5	MII-4.82	-	M.Sen262ORFAP	GATC	Methyltransferase	100	1
S_Uganda_str_FSL_R8-3404	MII-4.83	-	M.Sen3404ORF1539P	GATC	Methyltransferase	100	1
S_Urbana_str_FSL_R8-2977	MII-4.84	-	M.Sen2977ORF3327P	GATC	Methyltransferase	100	1
S_Wandsworth_str_FSL_A4-580	MII-4.85	-	M.Sen580ORF786P	GATC	Methyltransferase	100	1
S_Weltevreden_S_3_3	MII-4.86	-	M.Sen537ORF2189P	GATC	Methyltransferase	100	1
S_Weltevreden_str_HI_N05-537	MII-4.86	-	M.Sen537ORF2189P	GATC	Methyltransferase	100	1
S_Anatum_str_ATCC_BAA-1592	MII-4.9	-	M.SenAnaORF14155P	GATC	Methyltransferase	100	1
S_Abony_str_0014	MII-5.1	-	M.SenAboII	ATGCAT	Methyltransferase	100	1
S_Litchfield_str_CFSAN001076	MII-5.1	-	M.SenAboII	ATGCAT	Methyltransferase	99.89	1
S_Bovismorbificans_S_3_8	MII-5.10	-	M.Sen185ORFBP	ATGCAT	Methyltransferase	100	1
S_Hartford_str_CFSAN001075	MII-5.10	-	M.Sen185ORFBP	ATGCAT	Methyltransferase	100	1
S_Isangi_S_7_8	MII-5.10	-	M.Sen185ORFBP	ATGCAT	Methyltransferase	100	1
S_Paratyphi_C_str_RKS4594	MII-5.10	-	M.Sen185ORFBP	ATGCAT	Methyltransferase	100	1
S_Braenderup_S_5_2	MII-5.11	-	M.Sen10708II	ATGCAT	Methyltransferase	100	1
S_Braenderup_str_ATCC_BAA-664	MII-5.11	-	M.Sen10708II	ATGCAT	Methyltransferase	100	1
S_Braenderup_str_CFSAN000756	MII-5.11	-	M.Sen10708II	ATGCAT	Methyltransferase	99.89	1
S_Kottbus_S_2_4	MII-5.11	-	M.Sen10708II	ATGCAT	Methyltransferase	99.89	1
S_Singapore_S_4_8	MII-5.11	-	M.Sen10708II	ATGCAT	Methyltransferase	99.89	1
S_Chester_S_5_5	MII-5.12	-	M.Sen4345ORF15295P	ATGCAT	Methyltransferase	99.89	1
S_Chester_str_ATCC_11997	MII-5.12	-	M.Sen4345ORF15295P	ATGCAT	Methyltransferase	99.89	1
S_Eastbourne_str_CFSAN001084	MII-5.12	-	M.Sen4345ORF15295P	ATGCAT	Methyltransferase	99.89	1
S_Muenster_S_10_1	MII-5.12	-	M.Sen4345ORF15295P	ATGCAT	Methyltransferase	100	1
S_Muenster_S_9_3	MII-5.12	-	M.Sen4345ORF15295P	ATGCAT	Methyltransferase	100	1
S_Muenster_str_0315	MII-5.12	-	M.Sen4345ORF15295P	ATGCAT	Methyltransferase	100	1
S_Muenster_str_420	MII-5.12	-	M.Sen4345ORF15295P	ATGCAT	Methyltransferase	100	1
S_Poona_S_7_7	MII-5.12	-	M.Sen4345ORF15295P	ATGCAT	Methyltransferase	99.89	1
S_Choleraesuis_str_0006	MII-5.13	-	M.SenA50ORF3534P	ATGCAT	Methyltransferase	99.89	1
S_Choleraesuis_str_ATCC_10708	MII-5.13	-	M.SenA50ORF3534P	ATGCAT	Methyltransferase	99.89	1
S_Choleraesuis_str_SC-B67	MII-5.13	-	M.SenA50ORF3534P	ATGCAT	Methyltransferase	100	1
S_Corvallis_S_5_3	MII-5.14	-	M.Sen2050II	ATGCAT	Methyltransferase	99.89	1
S_Corvallis_S_5_6	MII-5.14	-	M.Sen2050II	ATGCAT	Methyltransferase	99.89	1
S_Cubana_str_CFSAN001083	MII-5.14	-	M.Sen2050II	ATGCAT	Methyltransferase	100	1
S_Derby_S_3_2	MII-5.14	-	M.Sen2050II	ATGCAT	Methyltransferase	100	1
S_Meleagridis_S_8_5	MII-5.14	-	M.Sen2050II	ATGCAT	Methyltransferase	99.89	1
S_Meleagridis_str_0047	MII-5.14	-	M.Sen2050II	ATGCAT	Methyltransferase	99.89	1
S_Derby_S_11_4	MII-5.15	-	M.Sen317ORF3600P	ATGCAT	Methyltransferase	100	1
S_Derby_str_626	MII-5.15	-	M.Sen317ORF3600P	ATGCAT	Methyltransferase	100	1
S_Newport_str_CVM_21559	MII-5.15	-	M.Sen317ORF3600P	ATGCAT	Methyltransferase	100	1
S_Newport_str_CVM_35199	MII-5.15	-	M.Sen317ORF3600P	ATGCAT	Methyltransferase	100	1
S_Dublin_S_2_2	MII-5.16	-	M.Sen641III	ATGCAT	Methyltransferase	100	1
S_Dublin_str_HWS51	MII-5.16	-	M.Sen641III	ATGCAT	Methyltransferase	100	1
S_Enteritidis_S_3_7	MII-5.16	-	M.Sen641III	ATGCAT	Methyltransferase	100	1
S_Enteritidis_S_5_8	MII-5.16	-	M.Sen641III	ATGCAT	Methyltransferase	100	1
S_Enteritidis_S_8_3	MII-5.16	-	M.Sen641III	ATGCAT	Methyltransferase	100	1
S_Enteritidis_str_436	MII-5.16	-	M.Sen641III	ATGCAT	Methyltransferase	100	1
S_Enteritidis_str_81-2625	MII-5.16	-	M.Sen641III	ATGCAT	Methyltransferase	100	1
S_Enteritidis_str_P125109	MII-5.16	-	M.Sen641III	ATGCAT	Methyltransferase	100	1
S_Haifa_S_11_3	MII-5.16	-	M.Sen641III	ATGCAT	Methyltransferase	99.89	1
S_Infantis_S_2_3	MII-5.16	-	M.Sen641III	ATGCAT	Methyltransferase	100	1
S_Paratyphi_B_str_SARA42	MII-5.16	-	M.Sen641III	ATGCAT	Methyltransferase	100	1
S_Saint_Paul_S_1_5	MII-5.16	-	M.Sen641III	ATGCAT	Methyltransferase	100	1
S_Saintpaul_str_JO2008	MII-5.16	-	M.Sen641III	ATGCAT	Methyltransferase	100	1
S_Saintpaul_str_SARA23	MII-5.16	-	M.Sen641III	ATGCAT	Methyltransferase	100	1
S_Saintpaul_str_SARA26	MII-5.16	-	M.Sen641III	ATGCAT	Methyltransferase	100	1
S_Typhimurium_S_1_1	MII-5.16	-	M.Sen641III	ATGCAT	Methyltransferase	100	1
S_Typhimurium_S_1_2	MII-5.16	-	M.Sen641III	ATGCAT	Methyltransferase	100	1
S_Typhimurium_S_2_5	MII-5.16	-	M.Sen641III	ATGCAT	Methyltransferase	100	1
S_Typhimurium_S_3_5	MII-5.16	-	M.Sen641III	ATGCAT	Methyltransferase	100	1
S_Typhimurium_str_AZ_057	MII-5.16	-	M.Sen641III	ATGCAT	Methyltransferase	100	1
S_Typhimurium_str_LT2	MII-5.16	-	M.Sen641III	ATGCAT	Methyltransferase	100	1
S_Typhimurium_str_SARA13	MII-5.16	-	M.Sen641III	ATGCAT	Methyltransferase	100	1
S_Typhimurium_str_ST4581	MII-5.16	-	M.Sen641III	ATGCAT	Methyltransferase	100	1
S. 4,[5],12:i:- str. 08-1700	MII-5.16	-	M.Sen641III	ATGCAT	Methyltransferase	100	1
S. 4,[5],12:i:- str. 08-1739	MII-5.16	-	M.Sen641III	ATGCAT	Methyltransferase	100	1
S_Dublin_str_SL1438	MII-5.17	-	M.Sen1438ORF9238P	ATGCAT	Methyltransferase	100	1
S_Galinarum_str_9184	MII-5.17	-	M.SenG9184ORF8257P	ATGCAT	Methyltransferase	100	1
S_Gallinarum_str_287_91	MII-5.17	-	M.SenG9184ORF8257P	ATGCAT	Methyltransferase	100	1
S_Pullorum_str_19945	MII-5.17	-	M.SenG9184ORF8257P	ATGCAT	Methyltransferase	99.89	1.00113
S_Pullorum_str_9120	MII-5.17	-	M.SenG9184ORF8257P	ATGCAT	Methyltransferase	100	1
S_Stanleyville_str_CFSAN000624	MII-5.17	-	M.SenG9184ORF8257P	ATGCAT	Methyltransferase	100	1
S_Gaminara_str_ATCC_BAA-711	MII-5.18	-	M.Sen1285ORF7409P	ATGCAT	Methyltransferase	99.77	1
S_Oranienburg_str_0250	MII-5.18	-	M.Sen1285ORF7409P	ATGCAT	Methyltransferase	100	1
S_Oranienburg_str_701	MII-5.18	-	M.Sen1285ORF7409P	ATGCAT	Methyltransferase	100	1
S_Gaminara_str_FSL_A4-567	MII-5.19	-	M.Sen567ORF4591P	ATGCAT	Methyltransferase	100	1
S_Adelaide_str_FSL_A4-669	MII-5.2	-	M.Sen669ORF4777P	ATGCAT	Methyltransferase	100	1
S_Hadar_S_2_7	MII-5.20	-	M.Sen66ORF3876P	ATGCAT	Methyltransferase	100	1
S_Hadar_str_ATCC_51956	MII-5.20	-	M.Sen66ORF3876P	ATGCAT	Methyltransferase	100	1
S_Hadar_str_RI_05P066	MII-5.20	-	M.Sen66ORF3876P	ATGCAT	Methyltransferase	100	1
S_Paratyphi_B_str_ATCC_51962	MII-5.20	-	M.Sen66ORF3876P	ATGCAT	Methyltransferase	99.89	1
S_Havana_str_CFSAN001082	MII-5.21	-	M.Sen1337ORF5490P	ATGCAT	Methyltransferase	100	1
S_Kentucky_str_29439	MII-5.21	-	M.Sen1337ORF5490P	ATGCAT	Methyltransferase	100	1
S_Kentucky_str_5349	MII-5.21	-	M.Sen1337ORF5490P	ATGCAT	Methyltransferase	100	1
S_Kentucky_str_CVM29188	MII-5.21	-	M.Sen1337ORF5490P	ATGCAT	Methyltransferase	100	1
S_Heidelberg_S_1_7	MII-5.22	-	M.Sen2069III	ATGCAT	Methyltransferase	100	1
S_Heidelberg_str_82-2052	MII-5.22	-	M.Sen2069III	ATGCAT	Methyltransferase	100	1
S_Heidelberg_str_SARA35	MII-5.22	-	M.Sen2069III	ATGCAT	Methyltransferase	100	1
S_Heidelberg_str_SL476	MII-5.22	-	M.Sen2069III	ATGCAT	Methyltransferase	100	1
S_Hvittingfoss_str_FSL_A4-620	MII-5.23	-	M.Sen580ORF158P	ATGCAT	Methyltransferase	100	1
S_Manhattan_S_3_6	MII-5.23	-	M.Sen580ORF158P	ATGCAT	Methyltransferase	100	1
S_Manhattan_str_CFSAN001078	MII-5.23	-	M.Sen580ORF158P	ATGCAT	Methyltransferase	100	1
S_Muenchen_S_11_1	MII-5.23	-	M.Sen580ORF158P	ATGCAT	Methyltransferase	100	1
S_Muenchen_str_ATCC_8388	MII-5.23	-	M.Sen580ORF158P	ATGCAT	Methyltransferase	100	1
S_Muenchen_str_baa1594	MII-5.23	-	M.Sen580ORF158P	ATGCAT	Methyltransferase	100	1
S_Wandsworth_str_FSL_A4-580	MII-5.23	-	M.Sen580ORF158P	ATGCAT	Methyltransferase	100	1
S_Javiana_str_10721	MII-5.24	-	M.SenJIII	ATGCAT	Methyltransferase	100	1
S_Javiana_str_PRS_2010_0720	MII-5.24	-	M.SenJIII	ATGCAT	Methyltransferase	100	1
S_Worthington_S_9_6	MII-5.24	-	M.SenJIII	ATGCAT	Methyltransferase	99.89	1
S_Worthington_str_ATCC_9607	MII-5.24	-	M.SenJIII	ATGCAT	Methyltransferase	99.89	1
S_subsp_indica_ser_str_1121	MII-5.24	-	M.SenJIII	ATGCAT	Methyltransferase	97.06	1
S_Liverpool_S_12_2	MII-5.25	-	M.Sen1602ORF21810P	ATGCAT	Methyltransferase	99.66	1
S_Livingstone_S_7_3	MII-5.26	-	M.Sen2384ORF3537P	ATGCAT	Methyltransferase	99.89	1
S_Rissen_S_6_4	MII-5.26	-	M.Sen2384ORF3537P	ATGCAT	Methyltransferase	100	1
S_Weltevreden_S_3_3	MII-5.26	-	M.Sen2384ORF3537P	ATGCAT	Methyltransferase	100	1
S_Weltevreden_str_HI_N05-537	MII-5.26	-	M.Sen2384ORF3537P	ATGCAT	Methyltransferase	100	1
S_Mbandaka_str_ATCC_51958	MII-5.27	-	M.Sen10384II	ATGCAT	Methyltransferase	99.55	1
S_Senftenberg_S_10_6	MII-5.27	-	M.Sen10384II	ATGCAT	Methyltransferase	100	1
S_Senftenberg_str_316235162	MII-5.27	-	M.Sen10384II	ATGCAT	Methyltransferase	100	1
S_Senftenberg_str_423984-2	MII-5.27	-	M.Sen10384II	ATGCAT	Methyltransferase	100	1
S_Senftenberg_str_604314	MII-5.27	-	M.Sen10384II	ATGCAT	Methyltransferase	99.89	1.00113
S_Miami_str_1923	MII-5.28	-	M.Sen178ORF26240P	ATGCAT	Methyltransferase	99.37	1
S_Montevideo_str_ATCC_BAA710	MII-5.29	-	M.Sen255II	ATGCAT	Methyltransferase	100	1
S_Oranienburg_S_8_1	MII-5.29	-	M.Sen255II	ATGCAT	Methyltransferase	100	1
S_Agona_S_2_1	MII-5.3	-	M.Sen483III	ATGCAT	Methyltransferase	100	1
S_Agona_str_419639_2-1	MII-5.3	-	M.Sen483III	ATGCAT	Methyltransferase	100	1
S_Agona_str_648586-1	MII-5.3	-	M.Sen483III	ATGCAT	Methyltransferase	100	1
S_Agona_str_ATCC_51957	MII-5.3	-	M.Sen483III	ATGCAT	Methyltransferase	100	1
S_subsp_salamae_ser_str_00-0163	MII-5.3	-	M.Sen483III	ATGCAT	Methyltransferase	97.85	1
S_Panama_S_4_4	MII-5.30	-	M.Sen7378II	ATGCAT	Methyltransferase	100	1
S_Panama_str_ATCC_7378	MII-5.30	-	M.Sen7378II	ATGCAT	Methyltransferase	100	1
S_Paratyphi_A_str_AKU_12601	MII-5.31	-	M.Sen195II	ATGCAT	Methyltransferase	99.89	1
S_Paratyphi_A_str_ATCC_11511	MII-5.31	-	M.Sen195II	ATGCAT	Methyltransferase	99.89	1
S_Paratyphi_A_str_ATCC_9150	MII-5.31	-	M.Sen195II	ATGCAT	Methyltransferase	99.89	1
S_Typhi_str_Ty2	MII-5.31	-	M.Sen195II	ATGCAT	Methyltransferase	100	1
S_Paratyphi_var_Java_S_4_3	MII-5.32	-	M.Sen156CAORF16560P	ATGCAT	Methyltransferase	100	1
S_Senftenberg_S_3_4	MII-5.33	-	M.Sen177ORF30955P	ATGCAT	Methyltransferase	99.1	0.892
S_Senftenberg_S_3_4	MII-5.34	-	M.Sen180ORF27955P	ATGCAT	Methyltransferase	99.61	1
S_Senftenberg_str_ATCC_43845	MII-5.35	-	M.Sen543ORF5204P	ATGCAT	Methyltransferase	100	1
S_Senftenberg_str_FSL_A4-543	MII-5.35	-	M.Sen543ORF5204P	ATGCAT	Methyltransferase	100	1
S_Elizabethville_S_7_6	MII-5.36	-	M.Sen15791III	ATGCAT	Methyltransferase	100	1
S_Sloterdijk_str_ATCC_15791	MII-5.36	-	M.Sen15791III	ATGCAT	Methyltransferase	100	1
S_Thompson_S_8_2	MII-5.37	-	M.Sen6836ORF16415P	ATGCAT	Methyltransferase	100	1
S_Thompson_str_ATCC_8391	MII-5.38	-	M.Sen8391III	ATGCAT	Methyltransferase	100	1
S_Virchow_S_3_1	MII-5.39	-	M.SenSL491ORF1621P	ATGCAT	Methyltransferase	100	1
S_Virchow_S_6_3	MII-5.39	-	M.SenSL491ORF1621P	ATGCAT	Methyltransferase	100	1
S_Virchow_str_ATCC_51955	MII-5.39	-	M.SenSL491ORF1621P	ATGCAT	Methyltransferase	100	1
S_Virchow_str_SL491	MII-5.39	-	M.SenSL491ORF1621P	ATGCAT	Methyltransferase	100	1
S_Agona_str_632182-2	MII-5.4	-	M.SenU1590ORF23135P	ATGCAT	Methyltransferase	100	1
S_Havana_S_11_5	MII-5.4	-	M.SenU1590ORF23135P	ATGCAT	Methyltransferase	100	1
S_Mbandaka_S_5_7	MII-5.4	-	M.SenU1590ORF23135P	ATGCAT	Methyltransferase	100	1
S_Mbandaka_S_7_5	MII-5.4	-	M.SenU1590ORF23135P	ATGCAT	Methyltransferase	100	1
S_Soerenga_str_695	MII-5.4	-	M.SenU1590ORF23135P	ATGCAT	Methyltransferase	99.77	1
S_subsp_diarizonae_ser_str_01-0170	MII-5.40	-	M.Sen3027ORF870009P	ATGCAT	Methyltransferase	95.71	1
S_subsp_houtenae_ser_str_01-0133	MII-5.40	-	M.Sen3027ORF870009P	ATGCAT	Methyltransferase	100	1
S_subsp_houtenae_str_ATCC_BAA-1581	MII-5.40	-	M.Sen3027ORF870009P	ATGCAT	Methyltransferase	99.89	1
S_Alachua_str_FSL_R6-377	MII-5.5	-	M.Sen10708II	ATGCAT	Methyltransferase	100	1
S_Baildon_str_FSL_R6-199	MII-5.6	-	M.Sen199ORF4546P	ATGCAT	Methyltransferase	100	1
S_Colindale_S_12_6	MII-5.6	-	M.Sen199ORF4546P	ATGCAT	Methyltransferase	99.89	1
S_Bareilly_S_10_3	MII-5.7	-	M.SbaUIV	ATGCAT	Methyltransferase	100	1
S_Bareilly_str_ATCC_9115	MII-5.7	-	M.SbaUIV	ATGCAT	Methyltransferase	100	1
S_Bareilly_str_CFSAN000183	MII-5.7	-	M.SbaUIV	ATGCAT	Methyltransferase	100	1
S_Bareilly_str_CFSAN000189	MII-5.7	-	M.SbaUIV	ATGCAT	Methyltransferase	100	1
S_Bareilly_str_CFSAN000200	MII-5.7	-	M.SbaUIV	ATGCAT	Methyltransferase	99.77	1
S_Cerro_S_4_5	MII-5.7	-	M.SbaUIV	ATGCAT	Methyltransferase	100	1
S_Cerro_str_818	MII-5.7	-	M.SbaUIV	ATGCAT	Methyltransferase	100	1
S_Indiana_S_8_7	MII-5.7	-	M.SbaUIV	ATGCAT	Methyltransferase	100	1
S_Indiana_str_ATCC_51959	MII-5.7	-	M.SbaUIV	ATGCAT	Methyltransferase	100	1
S_Norwich_str_CFSAN001077_Serovar	MII-5.7	-	M.SbaUIV	ATGCAT	Methyltransferase	100	1
S_Berta_str_ATCC_8392	MII-5.8	-	M.Sen1080II	ATGCAT	Methyltransferase	99.55	1
S_Brandenburg_S_9_2	MII-5.8	-	M.Sen1080II	ATGCAT	Methyltransferase	100	1
S_Bredeney_S_1_3	MII-5.8	-	M.Sen1080II	ATGCAT	Methyltransferase	100	1
S_Bredeney_S_9_4	MII-5.8	-	M.Sen1080II	ATGCAT	Methyltransferase	100	1
S_Bredeney_str_CFSAN001080	MII-5.8	-	M.Sen1080II	ATGCAT	Methyltransferase	100	1
S_Give_str_564	MII-5.8	-	M.Sen1080II	ATGCAT	Methyltransferase	100	1
S_Kentucky_S_10_8	MII-5.8	-	M.Sen1080II	ATGCAT	Methyltransferase	100	1
S_Kentucky_str_ATCC_9263	MII-5.8	-	M.Sen1080II	ATGCAT	Methyltransferase	100	1
S_San_Diego_S_9_5	MII-5.8	-	M.Sen1080II	ATGCAT	Methyltransferase	100	1
S_Schwarzengrund_S_1_6	MII-5.8	-	M.Sen1080II	ATGCAT	Methyltransferase	100	1
S_Schwarzengrund_str_CVM19633	MII-5.8	-	M.Sen1080II	ATGCAT	Methyltransferase	100	1
S_Schwarzengrund_str_SL480	MII-5.8	-	M.Sen1080II	ATGCAT	Methyltransferase	100	1
S_Wippra_S_12_1	MII-5.8	-	M.Sen1080II	ATGCAT	Methyltransferase	99.66	1
S_Blockley_S_8_6	MII-5.9	-	M.SenSPBIII	ATGCAT	Methyltransferase	99.89	1
S_Inverness_str_ATCC_10720	MII-5.9	-	M.SenSPBIII	ATGCAT	Methyltransferase	100	1
S_Inverness_str_FSL_R8-3668	MII-5.9	-	M.SenSPBIII	ATGCAT	Methyltransferase	100	1
S_London_S_6_7	MII-5.9	-	M.SenSPBIII	ATGCAT	Methyltransferase	99.66	1
S_London_str_CFSAN001081	MII-5.9	-	M.SenSPBIII	ATGCAT	Methyltransferase	99.66	1
S_Nchanga_str_CFSAN001091	MII-5.9	-	M.SenSPBIII	ATGCAT	Methyltransferase	99.89	1
S_Nchanga_str_CFSAN001092	MII-5.9	-	M.SenSPBIII	ATGCAT	Methyltransferase	99.89	1
S_Paratyphi_B_str_ATCC_10719	MII-5.9	-	M.SenSPBIII	ATGCAT	Methyltransferase	100	1
S_Paratyphi_B_str_ATCC_19940	MII-5.9	-	M.SenSPBIII	ATGCAT	Methyltransferase	100	1
S_Paratyphi_B_str_ATCC_8759	MII-5.9	-	M.SenSPBIII	ATGCAT	Methyltransferase	99.89	1
S_Paratyphi_B_str_SARA56	MII-5.9	-	M.SenSPBIII	ATGCAT	Methyltransferase	99.89	1
S_Paratyphi_B_str_SPB7	MII-5.9	-	M.SenSPBIII	ATGCAT	Methyltransferase	100	1
S_Saintpaul_str_SARA29	MII-5.9	-	M.SenSPBIII	ATGCAT	Methyltransferase	100	1
S_Senftenberg_str_ATCC_8400	MII-5.9	-	M.SenSPBIII	ATGCAT	Methyltransferase	99.89	1
S_Tallahassee_str_0012	MII-5.9	-	M.SenSPBIII	ATGCAT	Methyltransferase	100	1
S_Uganda_str_FSL_R8-3404	MII-5.9	-	M.SenSPBIII	ATGCAT	Methyltransferase	100	1
S_Agona_S_2_1	MII-6.1	-	M.Sen8692ORF7931P	CAGCTG	Methyltransferase	99.91	1
S_Agona_str_648586-1	MII-6.1	-	M.Sen8692ORF7931P	CAGCTG	Methyltransferase	99.91	1
S_Agona_str_ATCC_51957	MII-6.1	-	M.Sen8692ORF7931P	CAGCTG	Methyltransferase	99.91	1
S_Agona_str_419639_2-1	MII-6.2	-	M.Sen442692ORF5016P	CAGCTG	Methyltransferase	100	1
S_Bredeney_S_1_3	MII-6.3	-	M.EcoDEC8AORF5545P	CAGCTG	Methyltransferase	100	1
S_Indiana_S_8_7	MII-6.3	-	M.EcoDEC8AORF5545P	CAGCTG	Methyltransferase	100	1
S_Senftenberg_str_ATCC_43845	MII-6.3	-	M.EcoDEC8AORF5545P	CAGCTG	Methyltransferase	99.92	1
S_Corvallis_S_5_6	MII-6.4	-	M.Eae1509ORFMP	CAGCTG	Methyltransferase	100	1
S_Havana_S_11_5	MII-6.5	-	M.Ecl15842ORFEP	CAGCTG	Methyltransferase	100	1
S_Virchow_S_6_3	MII-6.5	-	M.Ecl15842ORFEP	CAGCTG	Methyltransferase	100	1
S_Agona_str_632182-2	MII-7.1	-	M.Sen10708ORF7015P	TGGCCA	Methyltransferase	99.16	1
S_Minnesota_str_ATCC_49284	MII-7.1	-	M.Sen10708ORF7015P	TGGCCA	Methyltransferase	98.77	0.973716
S_Bredeney_S_9_4	MII-7.2	-	M.Sen236CAORF14640P	TGGCCA	Methyltransferase	99.76	1
S_Paratyphi_var_Java_S_4_3	MII-7.2	-	M.Sen236CAORF14640P	TGGCCA	Methyltransferase	100	1
S_Mississippi_str_FSL_A4-633	MII-7.3	-	M.Sen633ORF1691P	TGGCCA	Methyltransferase	100	1
S_Oranienburg_S_8_1	MII-7.3	-	M.Sen633ORF1691P	TGGCCA	Methyltransferase	99.64	1
S_Sloterdijk_str_ATCC_15791	MII-7.4	-	M.Sen15791ORF16305P	TGGCCA	Methyltransferase	100	1
S_Amsterdam_S_10_4	MII-8.1	-	M.Sen1691ORF13405P	GCCGGC	Methyltransferase	99.91	1
S_Cerro_S_4_5	MII-8.1	-	M.Sen1691ORF13405P	GCCGGC	Methyltransferase	100	1
S_Cerro_str_818	MII-8.1	-	M.Sen1691ORF13405P	GCCGGC	Methyltransferase	100	1
S_Bareilly_str_CFSAN000200	MII-9.1	-	M.SenRKSORF4628P	ACGGC	Methyltransferase	100	1
S_Paratyphi_C_str_RKS4594	MII-9.1	-	M.SenRKSORF4628P	ACGGC	Methyltransferase	100	1
S_Choleraesuis_str_0006	MII-9.2	-	M.SenC500ORF22405P	ACGGC	Methyltransferase	99.84	1
S_Choleraesuis_str_ATCC_10708	MII-9.2	-	M.SenC500ORF22405P	ACGGC	Methyltransferase	100	1
S_Choleraesuis_str_SC-B67	MII-9.3	-	M.SenA50ORF4650P	ACGGC	Methyltransferase	100	1
S_Abaetetuba_str_ATCC_35640	TII-1.1	SenAbaORF8305P	M.SenAbaORF8305P	CCWGG	Both	100	1
S_Miami_str_1923	TII-1.1	SenAbaORF8305P	M.SenAbaORF8305P	CCWGG	Restricion Enzyme	100	1
S_Mississippi_str_FSL_A4-633	TII-1.10	Sen633ORF5873P	M.Sen633ORF5872P	CCWGG	Both	100	1
S_Muenchen_str_baa1674	TII-1.11	Sen15791ORF19930P	M.Sen9102ORF11074P	CCWGG	Methyltransferase	100	1
S_subsp_salamae_ser_str_00-0163	TII-1.11	Sen15791ORF19930P	M.Sen9102ORF11074P	CCWGG	Methyltransferase	100	1
S_Muenster_S_10_1	TII-1.12	Sen4345ORF16800P	M.Sen4345ORF16800P	CCWGG	Both	100	1
S_Muenster_S_9_3	TII-1.12	Sen4345ORF16800P	M.Sen4345ORF16800P	CCWGG	Both	100	1
S_Muenster_str_0315	TII-1.12	Sen4345ORF16800P	M.Sen4345ORF16800P	CCWGG	Both	100	1
S_Muenster_str_420	TII-1.12	Sen4345ORF16800P	M.Sen4345ORF16800P	CCWGG	Both	100	1
S_Rubislaw_str_FSL_A4-653	TII-1.13	SenAbaORF8305P	M.Sen653ORF4592P	CCWGG	Both	100	1
S_Saintpaul_str_SARA26	TII-1.14	EcoKT58AORFAP	M.Eco690pLEWORFAP	CCWGG	Both	100	1
S_Schwarzengrund_str_CVM19633	TII-1.15	Sen1080ORF19720P	M.Sen480ORF83P	CCWGG	Both	100	1
S_Schwarzengrund_str_SL480	TII-1.15	Sen1080ORF19720P	M.Sen480ORF83P	CCWGG	Both	100	1
S_Senftenberg_S_3_4	TII-1.16	Sen10384ORF3270P	M.Sen10384ORF3271P	CCWGG	Both	100	1
S_Senftenberg_str_316235162	TII-1.16	Sen10384ORF3270P	M.Sen10384ORF3271P	CCWGG	Both	100	1
S_Senftenberg_str_423984-2	TII-1.16	Sen10384ORF3270P	M.Sen10384ORF3271P	CCWGG	Both	100	1
S_Senftenberg_str_604314	TII-1.16	Sen10384ORF3270P	M.Sen10384ORF3271P	CCWGG	Both	100	1
S_Sloterdijk_str_ATCC_15791	TII-1.17	Sen15791ORF19930P	M.Sen15791ORF19930P	CCWGG	Both	100	1
S_Baildon_str_FSL_R6-199	TII-1.2	Sen199ORF5976P	M.Sen199ORF5976P	CCWGG	Both	100	1
S_Bovismorbificans_S_3_8	TII-1.3	Kpn30661ORFAP	M.Eco690pLEWORFAP	CCWGG	Restricion Enzyme	100	1
S_Havana_S_11_5	TII-1.3	Kpn30661ORFAP	M.Eco690pLEWORFAP	CCWGG	Restricion Enzyme	100	1
S_Mbandaka_S_7_5	TII-1.3	Kpn30661ORFAP	M.Eco690pLEWORFAP	CCWGG	Restricion Enzyme	100	1
S_Bredeney_S_1_3	TII-1.4	Sen1080ORF19720P	M.Sen1333ORF17710P	CCWGG	Both	100	1
S_Bredeney_S_9_4	TII-1.4	Sen1080ORF19720P	M.Sen1333ORF17710P	CCWGG	Both	100	1
S_Bredeney_str_CFSAN001080	TII-1.4	Sen1080ORF19720P	M.Sen1333ORF17710P	CCWGG	Both	100	1
S_Give_str_564	TII-1.4	Sen1080ORF19720P	M.Sen1333ORF17710P	CCWGG	Both	100	1
S_Schwarzengrund_S_1_6	TII-1.4	Sen1080ORF19720P	M.Sen1333ORF17710P	CCWGG	Both	100	1
S_Corvallis_S_5_3	TII-1.5	Sen1080ORF19720P	M.SenSPBORF5653P	CCWGG	Methyltransferase	99.65	1
S_Corvallis_S_5_6	TII-1.5	Sen1080ORF19720P	M.SenSPBORF5653P	CCWGG	Methyltransferase	99.65	1
S_Havana_S_4_6	TII-1.6	Sen15791ORF19930P	M.Sbo48ORF19885P	CCWGG	Methyltransferase	98.74	1
S_Isangi_S_7_8	TII-1.7	SenSPBORF5653P	M.SenSPBORF5653P	CCWGG	Methyltransferase	100	1
S_Paratyphi_B_str_ATCC_10719	TII-1.7	SenSPBORF5653P	M.SenSPBORF5653P	CCWGG	Both	100	1
S_Paratyphi_B_str_ATCC_19940	TII-1.7	SenSPBORF5653P	M.SenSPBORF5653P	CCWGG	Both	100	1
S_Paratyphi_B_str_SPB7	TII-1.7	SenSPBORF5653P	M.SenSPBORF5653P	CCWGG	Both	100	1
S_Stanley_str_ATCC_7308	TII-1.7	SenSPBORF5653P	M.SenSPBORF5653P	CCWGG	Methyltransferase	100	1
S_Kedougou_S_10_7	TII-1.8	Sbo48ORF19885P	M.SenAbaORF8305P	CCWGG	Methyltransferase	99.3	1
S_Soerenga_str_695	TII-1.8	Sbo48ORF19885P	M.SenAbaORF8305P	CCWGG	Methyltransferase	99.59	1
S_London_S_6_7	TII-1.9	Kpn9ORFAP	M.Eco690pLEWORFAP	CCWGG	Restricion Enzyme	100	1
S_Hadar_S_2_7	TII-10.1	Sen620ORF5931P	M.Sen66ORF100P	GCTNAGC	Both	100	1
S_Hadar_str_ATCC_51956	TII-10.1	Sen620ORF5931P	M.Sen66ORF100P	GCTNAGC	Both	100	1
S_Hadar_str_RI_05P066	TII-10.1	Sen620ORF5931P	M.Sen66ORF100P	GCTNAGC	Both	100	1
S_Hvittingfoss_str_FSL_A4-620	TII-10.1	Sen620ORF5931P	M.Sen66ORF100P	GCTNAGC	Both	100	1
S_Kottbus_S_2_4	TII-10.1	Sen620ORF5931P	M.Sen66ORF100P	GCTNAGC	Both	100	1
S_Paratyphi_B_str_ATCC_BAA-1585	TII-10.1	Sen620ORF5931P	M.Sen66ORF100P	GCTNAGC	Restricion Enzyme	100	1
S_Paratyphi_B_str_SARA62	TII-10.1	Sen620ORF5931P	M.Sen66ORF100P	GCTNAGC	Restricion Enzyme	100	1
S_Heidelberg_S_1_7	TII-11.1	Sen4374ORF22570P	-	GATCAG	Restricion Enzyme	100	1
S_Heidelberg_str_82-2052	TII-11.1	Sen4374ORF22570P	-	GATCAG	Restricion Enzyme	100	1
S_Heidelberg_str_SARA35	TII-11.1	Sen4374ORF22570P	-	GATCAG	Restricion Enzyme	100	1
S_Heidelberg_str_SL476	TII-11.1	Sen4374ORF22570P	-	GATCAG	Restricion Enzyme	100	1
S_Typhimurium_S_1_2	TII-11.2	Sty13348III	-	GATCAG	Restricion Enzyme	100	1
S_Typhimurium_S_2_5	TII-11.2	Sty13348III	-	GATCAG	Restricion Enzyme	100	1
S. 4,[5],12:i:- str. 08-1739	TII-11.2	Sty13348III	-	GATCAG	Restricion Enzyme	100	1
S_Typhimurium_str_LT2	TII-11.3	StyLT2ORF4495P	-	GATCAG	Restricion Enzyme	100	1
S_Inverness_str_FSL_R8-3668	TII-12.1	Sen3668ORF6272P	M.Sen3668ORF6272P	RCCGGY	Both	100	1
S_Johannesburg_str_FSL_S5-703	TII-13.1	Sen2977ORF558P	M.Sen703ORFBP	CTTAAG	Restricion Enzyme	100	1
S_Urbana_str_ATCC_9261	TII-13.2	Sen2977ORF558P	M.Sen2977ORF558P	CTTAAG	Restricion Enzyme	100	1
S_Urbana_str_FSL_R8-2977	TII-13.2	Sen2977ORF558P	M.Sen2977ORF558P	CTTAAG	Both	100	1
S_Pomona_str_ATCC_10729	TII-14.1	Sen10729ORF6403P	M.Sen10729ORF6403P	CCGCGG	Both	100	1
S_Saintpaul_str_SARA26	TII-15.1	EcoHK31I	M.EcoHK31I(M.EcoHK31IA)	YGGCCR	Both	100	1
S_Singapore_S_4_8	TII-16.1	Sen1986ORF4411P	M.Sen8391IV	GGTACC	Both	100	1
S_Thompson_S_8_2	TII-16.1	Sen1986ORF4411P	M.Sen8391IV	GGTACC	Both	100	1
S_Thompson_str_ATCC_8391	TII-16.1	Sen1986ORF4411P	M.Sen8391IV	GGTACC	Both	100	1
S_Adelaide_str_FSL_A4-669	TII-2.1	SinI	M.SinI	GGWCC	Restricion Enzyme	100	1
S_Infantis_S_2_3	TII-2.1	SinI	M.SinI	GGWCC	Both	100	1
S_Braenderup_S_5_2	TII-2.2	Sen10708ORF20010P	M.SinI	GGWCC	Both	100	1
S_Braenderup_str_ATCC_BAA-664	TII-2.2	Sen10708ORF20010P	M.SinI	GGWCC	Both	100	1
S_Braenderup_str_CFSAN000756	TII-2.2	Sen10708ORF20010P	M.SinI	GGWCC	Both	100	1
S_Gaminara_str_ATCC_BAA-711	TII-2.3	Sen1285ORF22997P	M.SenS76ORF16519P	GGWCC	Restricion Enzyme	100	1
S_Gaminara_str_FSL_A4-567	TII-2.4	Sen1285ORF22997P	M.Sen567ORF6078P	GGWCC	Both	100	1
S_Oranienburg_str_0250	TII-2.5	Sen1285ORF22997P	M.SenS76ORF16519P	GGWCC	Both	100	1
S_Oranienburg_str_701	TII-2.5	Sen1285ORF22997P	M.SenS76ORF16519P	GGWCC	Both	100	1
S_Adelaide_str_FSL_A4-669	TII-3.1	Sen669ORF9P	M.Sen669ORF9P	CGATCG	Both	100	1
S_Adelaide_str_FSL_A4-669	TII-3.2	Sen669ORFBP	-	CGATCG	Restricion Enzyme	100	1
S_Agona_str_419639_2-1	TII-4.1	Sen392ORF15615P	M.Sen392ORF15615P	GTCGAC	Both	100	1
S_London_S_6_7	TII-4.1	Sen392ORF15615P	M.Sen392ORF15615P	GTCGAC	Both	100	1
S_Senftenberg_S_10_6	TII-4.1	Sen392ORF15615P	M.Sen392ORF15615P	GTCGAC	Both	100	1
S_Minnesota_str_ATCC_49284	TII-4.2	Eco126ORFCP	M.Eco126ORFCP	GTCGAC	Restricion Enzyme	100	1
S_Agona_str_632182-2	TII-5.1	Sen60O08ORF1068P	M.Sen42E09ORF2613P	CGGCCG	Both	100	1
S_Anatum_str_USDA_100	TII-5.1	Sen60O08ORF1068P	M.Sen42E09ORF2613P	CGGCCG	Restricion Enzyme	100	1
S_Alachua_str_FSL_R6-377	TII-6.1	Sen377ORF2975P	M.Sen377ORF2975P	CCNGG	Methyltransferase	100	1
S_Albany_str_ATCC_51960	TII-6.1	Sen377ORF2975P	M.Sen377ORF2975P	CCNGG	Methyltransferase	99.86	1
S_Saint_Paul_S_1_5	TII-6.2	StyD4I	M.SenPI	CCNGG	Methyltransferase	99.74	1
S_Anatum_str_ATCC_BAA-1592	TII-7.1	SenAnaIVP	M.SenAnaIV	CCWWGG	Both	100	1
S_Derby_str_626	TII-7.2	EcoO26ORF5P	M.CfrBI	CCWWGG	Restricion Enzyme	99.44	1
S_Bareilly_str_ATCC_9115	TII-8.1	SbaI	M.SbaI	CAGCTG	Both	100	1
S_Bareilly_str_CFSAN000189	TII-8.1	SbaI	M.SbaI	CAGCTG	Both	100	1
S_Litchfield_str_CFSAN001076	TII-8.2	SbaI	M.SptAI	CAGCTG	Methyltransferase	100	1
S_Paratyphi_A_str_AKU_12601	TII-8.3	SenAKUORF3985P	M.SptAI	CAGCTG	Both	100	1
S_Paratyphi_A_str_ATCC_9150	TII-8.3	SenAKUORF3985P	M.SptAI	CAGCTG	Both	100	1
S_Derby_S_11_4	TII-9.1	Sen553ORF4197P	-	unknown	Restricion Enzyme	100	1
S_Derby_str_626	TII-9.1	Sen553ORF4197P	-	unknown	Restricion Enzyme	100	1
S_Minnesota_str_FSL_A4-603	TII-17.1	Sen603ORF6397P	-	unknown	Restricion Enzyme	99.97	1
S_Ohio_str_CFSAN001079	TII-18.1	Sen332CCORF25520P	-	unknown	Restricion Enzyme	99.76	0.92029
S_Paratyphi_var_Java_S_4_3	TII-19.1	Sen156CAORF17710P	-	unknown	Restricion Enzyme	100	1
S_Saintpaul_str_SARA29	TII-20.1	Sen29ORF4699P	-	unknown	Restricion Enzyme	100	1
S_Senftenberg_S_10_6	TII-21.1	Eco16445ORF5028P	-	unknown	Restricion Enzyme	99.89	1
S_Typhimurium_S_1_1	TII-22.1	StyUK1IV	-	unknown	Restricion Enzyme	100	1
S_Typhimurium_S_3_5	TII-22.1	StyUK1IV	-	unknown	Restricion Enzyme	99.97	1
S_Typhimurium_str_AZ_057	TII-22.1	StyUK1IV	-	unknown	Restricion Enzyme	100	1
S_Typhimurium_str_SARA13	TII-22.1	StyUK1IV	-	unknown	Restricion Enzyme	100	1
S_Typhimurium_str_ST4581	TII-22.1	StyUK1IV	-	unknown	Restricion Enzyme	100	1
S. 4,[5],12:i:- str. 08-1700	TII-22.1	StyUK1IV	-	unknown	Restricion Enzyme	100	1
S_Uganda_str_FSL_R8-3404	TII-23.1	Sen3404ORF5991P	-	unknown	Restricion Enzyme	100	1
S_Newport_str_CVM_35199	MII-13.1	-	M.Sen317ORF2093P	RCCGGY	Methyltransferase	100	1

## Sheet: Type III
		Hit in RM-Finder				Recognition Assigment					Notes
Isolate	System	Restriction	1. Methyltransferase	2. Methyltransferase	Specificity Subunit	Recognition sequence	Assigned from	%ID from Assigning hit	Length from Assigning hit		Genes marked with green = found by BLAST of up- and downstream sequences against REBASE to complete systems
S_Adelaide_str_FSL_A4-669	MIII-1.1	-	M.Sen669ORFCP	-	-	unknown	Methyltransferase	100	1
S_Alachua_str_FSL_R6-377	MIII-1.2	-	M.Sen377ORFAP	-	-	unknown	Methyltransferase	100	1
S_Bareilly_S_10_3	MIII-1.3	-	M.SenSBORFAP	-	-	unknown	Methyltransferase	99.71	1
S_Gaminara_str_FSL_A4-567	MIII-1.4	-	M.Sen603ORFAP	-	-	unknown	Methyltransferase	100	1
S_Hvittingfoss_str_FSL_A4-620	MIII-1.5	-	M.Sen620ORFAP	-	-	unknown	Methyltransferase	100	1
S_Inverness_str_FSL_R8-3668	MIII-1.6	-	M.Sen3668ORFBP	-	-	unknown	Methyltransferase	100	1
S_subsp_salamae_ser_str_00-0163	MIII-2.1		M.Sen2558ORF23295P	-	-	CAGAG	Methyltransferase	97.11	1
S_Abaetetuba_str_ATCC_35640	TIII-1.1	SenAbaIP	M.Sen31684ORF12800P	-	-	CAGAG	Restriction Enzyme	100	1
S_Bareilly_S_10_3	TIII-1.10	SenSL491ORF1863P	M.SenSL491ORF1863P	-	-	CAGAG	Methyltransferase	99.95	1
S_Bareilly_str_CFSAN000183	TIII-1.10	SenSL491ORF1863P	M.SenSL491ORF1863P	-	-	CAGAG	Methyltransferase	99.95	1
S_Virchow_S_3_1	TIII-1.10	SenSL491ORF1863P	M.SenSL491ORF1863P	-	-	CAGAG	Both	100	1
S_Virchow_S_6_3	TIII-1.10	SenSL491ORF1863P	M.SenSL491ORF1863P	-	-	CAGAG	Both	100	1
S_Virchow_str_SL491	TIII-1.10	SenSL491ORF1863P	M.SenSL491ORF1863P	-	-	CAGAG	Both	100	1
S_Typhi_str_Ty2	TIII-1.100	Sen3668ORF626P	M.Sen16II	-	-	CAGAG	Methyltransferase	100	1
S. 4,[5],12:i:- str. 08-1700	TIII-1.101	SenDT2ORF3531P	M.StyUK1I	-	-	CAGAG	Restriction Enzyme	100	1
S. 4,[5],12:i:- str. 08-1739	TIII-1.101	SenDT2ORF3531P	M.StyUK1I	-	-	CAGAG	Restriction Enzyme	100	1
S_Typhimurium_S_1_2	TIII-1.101	SenDT2ORF3531P	M.StyUK1I	-	-	CAGAG	Restriction Enzyme	100	1
S_Typhimurium_S_2_5	TIII-1.101	SenDT2ORF3531P	M.StyUK1I	-	-	CAGAG	Restriction Enzyme	100	1
S_Typhimurium_str_AZ_057	TIII-1.101	SenDT2ORF3531P	M.StyUK1I	-	-	CAGAG	Restriction Enzyme	100	1
S_Typhimurium_str_SARA13	TIII-1.101	SenDT2ORF3531P	M.StyUK1I	-	-	CAGAG	Restriction Enzyme	100	1
S_Urbana_str_ATCC_9261	TIII-1.102	Sen703ORF691P	M.SenJI	-	-	CAGAG	Restriction Enzyme	100	1
S_Urbana_str_FSL_R8-2977	TIII-1.103	Sen703ORF691P	M.Sen2977ORF601P	-	-	CAGAG	Restriction Enzyme	100	1
S_Virchow_str_ATCC_51955	TIII-1.104	Sen285ORF2280P	M.SenSL491ORF1863P	-	-	CAGAG	Methyltransferase	100	1
S_Weltevreden_S_3_3	TIII-1.105	Sen2511ORF397P	M.Sen537ORF444P	-	-	CAGAG	Both	100	1
S_Weltevreden_str_HI_N05-537	TIII-1.105	Sen2511ORF397P	M.Sen537ORF444P	-	-	CAGAG	Both	100	1
S_Wippra_S_12_1	TIII-1.106	SenU1590ORF6985P	M.Sen29188ORF4687P	-	-	CAGAG	Methyltransferase	99.59	1
S_Worthington_str_ATCC_9607	TIII-1.107	SenSS209ORF1589P	M.Sen440ORF2395P	-	-	CAGAG	Restriction Enzyme	99.6	1
S_subsp_diarizonae_ser_str_01-0170	TIII-1.108	Sen211ORF2945P	M.Sen185ORFCP	-	-	CAGAG	Methyltransferase	97.65	1
S_subsp_houtenae_ser_str_01-0133	TIII-1.109	Sen3027ORF600034P	M.Sen3027ORF600034P	-	-	CAGAG	Methyltransferase	99.85	1
S_subsp_houtenae_str_ATCC_BAA-1581	TIII-1.109	Sen3027ORF600034P	M.Sen3027ORF600034P	-	-	CAGAG	Methyltransferase	99.85	1
S_Bareilly_str_2780	TIII-1.11	Sen1558ORF5778P	M.Sen1602ORF13615P	-	-	CAGAG	Restriction Enzyme	99.63	1
S_Bareilly_str_CFSAN000197	TIII-1.11	Sen1558ORF5778P	M.Sen1602ORF13615P	-	-	CAGAG	Restriction Enzyme	99.63	1
S_Bareilly_str_ATCC_9115	TIII-1.12	SbaUIP	M.SbaUI	-	-	CAGAG	Both	100	1
S_Bareilly_str_CFSAN000189	TIII-1.12	SbaUIP	M.SbaUI	-	-	CAGAG	Both	100	1
S_Bareilly_str_CFSAN000200	TIII-1.13	Sen14970ORF9426P	M.Sen2244ORF440P	-	-	CAGAG	Methyltransferase	99.95	1
S_Berta_str_ATCC_8392	TIII-1.14	Sen156CAORF3630P	M.SenAnaII	-	-	CAGAG	Methyltransferase	99.54	1
S_Blockley_S_8_6	TIII-1.15	Sen580ORF602P	M.Sen1669ORF4235P	-	-	CAGAG	Methyltransferase	99.85	1
S_Bovismorbificans_S_3_8	TIII-1.16	Sen609ORFAP	M.Sen185ORFCP	-	-	CAGAG	Methyltransferase	100	1
S_Braenderup_S_5_2	TIII-1.17	Sen10708IP	M.Sen10708I	-	-	CAGAG	Both	100	1
S_Braenderup_str_ATCC_BAA-664	TIII-1.17	Sen10708IP	M.Sen10708I	-	-	CAGAG	Both	100	1
S_Braenderup_str_CFSAN000756	TIII-1.17	Sen10708IP	M.Sen10708I	-	-	CAGAG	Both	100	1
S_Bredeney_S_1_3	TIII-1.18	SenJIP	M.Sen1080I	-	-	CAGAG	Restriction Enzyme	99.97	1
S_Bredeney_S_9_4	TIII-1.18	SenJIP	M.Sen1080I	-	-	CAGAG	Methyltransferase	100	1
S_Bredeney_str_CFSAN001080	TIII-1.18	SenJIP	M.Sen1080I	-	-	CAGAG	Methyltransferase	100	1
S_Give_str_564	TIII-1.18	SenJIP	M.Sen1080I	-	-	CAGAG	Methyltransferase	100	1
S_Cerro_S_4_5	TIII-1.19	Sen1673ORF3425P	M.Sen1669ORF4235P	-	-	CAGAG	Both	100	1
S_Cerro_str_818	TIII-1.19	Sen1673ORF3425P	M.Sen1669ORF4235P	-	-	CAGAG	Both	100	1
S_Abony_str_0014	TIII-1.2	SenAboIP	M.SenAboI	-	-	CAGAG	Both	100	1
S_Chester_S_5_5	TIII-1.20	Sen4344ORF13355P	M.Sen1080I	-	-	CAGAG	Methyltransferase	99.85	1
S_Chester_str_ATCC_11997	TIII-1.20	Sen4344ORF13355P	M.Sen1080I	-	-	CAGAG	Methyltransferase	99.85	1
S_Choleraesuis_str_0006	TIII-1.21	Sen2558ORF23295P	M.Sen31684ORF12800P	-	-	CAGAG	Methyltransferase	99.58	1
S_Choleraesuis_str_ATCC_10708	TIII-1.22	SenC500ORF2155P	M.SenC500ORF2155P	-	-	CAGAG	Both	100	1
S_Choleraesuis_str_SC-B67	TIII-1.23	SenCORF398P	M.SenCORF398P	-	-	CAGAG	Both	100	1
S_Colindale_S_12_6	TIII-1.24	Sen486ORF407P	M.Sen1669ORF4235P	-	-	CAGAG	Methyltransferase	99.59	1
S_Corvallis_S_5_3	TIII-1.25	Sen3404ORF592P	M.SenAnaII	-	-	CAGAG	Methyltransferase	99.54	1
S_Corvallis_S_5_6	TIII-1.25	Sen3404ORF592P	M.SenAnaII	-	-	CAGAG	Methyltransferase	99.54	1
S_Cubana_str_CFSAN001083	TIII-1.26	Sen285ORF2280P	M.Sen31684ORF12800P	-	-	CAGAG	Methyltransferase	99.23	1
S_Derby_S_11_4	TIII-1.27	Sen553ORF70P	M.Sen553ORF70P	-	-	CAGAG	Both	100	1
S_Derby_str_626	TIII-1.27	Sen553ORF70P	M.Sen553ORF70P	-	-	CAGAG	Both	100	1
S_Derby_S_3_2	TIII-1.28	SenSS209ORF1589P	M.Sen9102ORF17574P	-	-	CAGAG	Restriction Enzyme	99.63	1
S_Meleagridis_S_8_5	TIII-1.28	SenSS209ORF1589P	M.Sen9102ORF17574P	-	-	CAGAG	Restriction Enzyme	99.6	1
S_Paratyphi_B_str_ATCC_BAA-1585	TIII-1.28	SenSS209ORF1589P	M.Sen9102ORF17574P	-	-	CAGAG	Methyltransferase	99.8	1
S_Paratyphi_B_str_SARA62	TIII-1.28	SenSS209ORF1589P	M.Sen9102ORF17574P	-	-	CAGAG	Methyltransferase	99.8	1
S_Dublin_S_2_2	TIII-1.29	SenSDORF379P	M.SenDCORF389P	-	-	CAGAG	Both	100	1
S_Dublin_str_HWS51	TIII-1.29	SenSDORF379P	M.SenDCORF389P	-	-	CAGAG	Both	100	1
S_Dublin_str_SL1438	TIII-1.29	SenSDORF379P	M.SenDCORF389P	-	-	CAGAG	Both	100	1
S_Agona_S_2_1	TIII-1.3	Sen16H08ORF2499P	M.Sen483II	-	-	CAGAG	Both	100	1
S_Agona_str_419639_2-1	TIII-1.3	Sen16H08ORF2499P	M.Sen483II	-	-	CAGAG	Both	100	1
S_Agona_str_648586-1	TIII-1.3	Sen16H08ORF2499P	M.Sen483II	-	-	CAGAG	Both	100	1
S_Eastbourne_str_CFSAN001084	TIII-1.30	Sen403ORF564P	M.SenCVMORF410P	-	-	CAGAG	Methyltransferase	100	1
S_Montevideo_S_4_1	TIII-1.30	Sen403ORF564P	M.SenCVMORF410P	-	-	CAGAG	Methyltransferase	100	1
S_Montevideo_str_29N	TIII-1.30	Sen403ORF564P	M.SenCVMORF410P	-	-	CAGAG	Methyltransferase	100	1
S_Montevideo_str_LQC_10	TIII-1.30	Sen403ORF564P	M.SenCVMORF410P	-	-	CAGAG	Methyltransferase	100	1
S_Elizabethville_S_7_6	TIII-1.31	Sen15791IP	M.Sen15791I	-	-	CAGAG	Restriction Enzyme	99.83	1
S_Sloterdijk_str_ATCC_15791	TIII-1.31	Sen15791IP	M.Sen15791I	-	-	CAGAG	Both	100	1
S_Enteritidis_S_3_7	TIII-1.32	Sen1558ORF5778P	M.Sen1427I	-	-	CAGAG	Both	100	1
S_Enteritidis_S_5_8	TIII-1.32	Sen1558ORF5778P	M.Sen1427I	-	-	CAGAG	Both	100	1
S_Enteritidis_S_8_3	TIII-1.32	Sen1558ORF5778P	M.Sen1427I	-	-	CAGAG	Both	100	1
S_Enteritidis_str_436	TIII-1.32	Sen1558ORF5778P	M.Sen1427I	-	-	CAGAG	Both	100	1
S_Enteritidis_str_81-2625	TIII-1.32	Sen1558ORF5778P	M.Sen1427I	-	-	CAGAG	Both	100	1
S_Enteritidis_str_P125109	TIII-1.32	Sen1558ORF5778P	M.Sen1427I	-	-	CAGAG	Both	100	1
S_Galinarum_str_9184	TIII-1.33	SenGORF368P	M.SenGORF368P	-	-	CAGAG	Restriction Enzyme	100	1
S_Gallinarum_str_287_91	TIII-1.33	SenGORF368P	M.SenGORF368P	-	-	CAGAG	Methyltransferase	100	1
S_Stanleyville_str_CFSAN000624	TIII-1.33	SenGORF368P	M.SenGORF368P	-	-	CAGAG	Restriction Enzyme	100	1
S_Gaminara_str_ATCC_BAA-711	TIII-1.34	Sen1831ORF18899P	M.Sen7378I	-	-	CAGAG	Methyltransferase	100	1
S_Hadar_S_2_7	TIII-1.35	Sen66ORF627P	M.Sen66ORF627P	-	-	CAGAG	Both	100	1
S_Hadar_str_ATCC_51956	TIII-1.35	Sen66ORF627P	M.Sen66ORF627P	-	-	CAGAG	Methyltransferase	100	1
S_Hadar_str_RI_05P066	TIII-1.35	Sen66ORF627P	M.Sen66ORF627P	-	-	CAGAG	Both	100	1
S_Haifa_S_11_3	TIII-1.36	SenARA23ORF886P	M.Sen2244ORF440P	-	-	CAGAG	Methyltransferase	100	1
S_Hartford_str_CFSAN001075	TIII-1.37	Sen553ORF70P	M.Sen1669ORF4235P	-	-	CAGAG	Methyltransferase	99.69	1
S_Senftenberg_str_ATCC_8400	TIII-1.37	Sen553ORF70P	M.Sen1669ORF4235P	-	-	CAGAG	Methyltransferase	99.64	1
S_Havana_S_11_5	TIII-1.38	Sen51957ORF11064P	M.Sen553ORF70P	-	-	CAGAG	Restriction Enzyme	99.66	1
S_Havana_S_4_6	TIII-1.39	Sen486ORF407P	M.Sen132628ORF389P	-	-	CAGAG	Methyltransferase	99.54	1
S_Agona_str_632182-2	TIII-1.4	SenU1590ORF6985P	M.Sen468ORF6970P	-	-	CAGAG	Both	100	1
S_Mbandaka_S_5_7	TIII-1.4	SenU1590ORF6985P	M.Sen468ORF6970P	-	-	CAGAG	Both	100	1
S_Mbandaka_S_7_5	TIII-1.4	SenU1590ORF6985P	M.Sen468ORF6970P	-	-	CAGAG	Both	100	1
S_Havana_str_CFSAN001082	TIII-1.40	Sen191ORFBP	M.SenDCORF389P	-	-	CAGAG	Methyltransferase	99.64	1
S_Heidelberg_S_1_7	TIII-1.41	Sen486ORF407P	M.Sen2064II	-	-	CAGAG	Both	100	1
S_Heidelberg_str_SARA35	TIII-1.41	Sen486ORF407P	M.Sen2064II	-	-	CAGAG	Both	100	1
S_Heidelberg_str_SL476	TIII-1.41	Sen486ORF407P	M.Sen2064II	-	-	CAGAG	Both	100	1
S_Heidelberg_str_82-2052	TIII-1.42	Sen486ORF407P	M.Sen2213ORF13065P	-	-	CAGAG	Both	100	1
S_Indiana_S_8_7	TIII-1.43	Sen2511ORF397P	M.Sen2244ORF440P	-	-	CAGAG	Methyltransferase	99.59	1
S_Indiana_str_ATCC_51959	TIII-1.43	Sen2511ORF397P	M.Sen2244ORF440P	-	-	CAGAG	Methyltransferase	99.59	1
S_Give_S_5_1	TIII-1.44	Sen12622ORFAP	M.Sen12622ORFAP	-	-	CAGAG	Both	100	1
S_Give_S_6_8	TIII-1.44	Sen12622ORFAP	M.Sen12622ORFAP	-	-	CAGAG	Restriction Enzyme	100	1
S_Infantis_S_2_3	TIII-1.45	Sen132628ORF389P	M.Sen132628ORF389P	-	-	CAGAG	Both	100	1
S_Infantis_str_SARB27	TIII-1.46	Sen4344ORF13355P	M.Sen12622ORFAP	-	-	CAGAG	Methyltransferase	99.8	1
S_Inverness_str_ATCC_10720	TIII-1.47	SenSDORF379P	M.Sen615ORFAP	-	-	CAGAG	Methyltransferase	99.64	1
S_Isangi_S_7_8	TIII-1.48	Sen14970ORF9426P	M.Sen1669ORF4235P	-	-	CAGAG	Methyltransferase	99.8	1
S_Javiana_str_10721	TIII-1.49	SenJIP	M.SenJI	-	-	CAGAG	Methyltransferase	100	1
S_Javiana_str_PRS_2010_0720	TIII-1.49	SenJIP	M.SenJI	-	-	CAGAG	Both	100	1
S_Agona_str_ATCC_51957	TIII-1.5	Sen51957ORF11064P	M.Sen71E05ORF703P	-	-	CAGAG	Both	100	1
S_Johannesburg_str_FSL_S5-703	TIII-1.50	Sen703ORF691P	M.Sen703ORF691P	-	-	CAGAG	Restriction Enzyme	100	1
S_Kedougou_S_10_7	TIII-1.51	SenSS209ORF1589P	M.Sen2244ORF440P	-	-	CAGAG	Methyltransferase	99.49	1
S_subsp_indica_ser_str_1121	TIII-1.51	SenSS209ORF1589P	M.Sen2244ORF440P	-	-	CAGAG	Methyltransferase	98.32	1
S_Kentucky_S_10_8	TIII-1.52	Sen51957ORF11064P	M.Sen468ORF6970P	-	-	CAGAG	Restriction Enzyme	99.53	1
S_Kentucky_str_29439	TIII-1.53	Sen29188ORF4687P	M.Sen29188ORF4687P	-	-	CAGAG	Both	100	1
S_Kentucky_str_5349	TIII-1.53	Sen29188ORF4687P	M.Sen29188ORF4687P	-	-	CAGAG	Both	100	1
S_Kentucky_str_CVM29188	TIII-1.53	Sen29188ORF4687P	M.Sen29188ORF4687P	-	-	CAGAG	Both	100	1
S_Kentucky_str_ATCC_9263	TIII-1.54	Sen285ORF2280P	M.Sen468ORF6970P	-	-	CAGAG	Methyltransferase	99.24	1.001
S_Kottbus_S_2_4	TIII-1.55	SenAboIP	M.StyUK1I	-	-	CAGAG	Restriction Enzyme	99.5	1
S_Ohio_str_CFSAN001079	TIII-1.55	SenAboIP	M.StyUK1I	-	-	CAGAG	Restriction Enzyme	99.56	1
S_Litchfield_str_CFSAN001076	TIII-1.56	Sen609ORFAP	M.Sen615ORFAP	-	-	CAGAG	Restriction Enzyme	99.73	1
S_Livingstone_S_7_3	TIII-1.57	Sen3404ORF592P	M.SptAII	-	-	CAGAG	Methyltransferase	99.39	1
S_London_S_6_7	TIII-1.58	SenSDORF379P	M.Sen1669ORF4235P	-	-	CAGAG	Methyltransferase	99.69	1
S_Manhattan_S_3_6	TIII-1.59	Sen111113ORF124P	M.Sen66ORF627P	-	-	CAGAG	Methyltransferase	99.59	1
S_Manhattan_str_CFSAN001078	TIII-1.59	Sen111113ORF124P	M.Sen66ORF627P	-	-	CAGAG	Methyltransferase	99.59	1
S_Albany_S_9_7	TIII-1.6	Sen51957ORF11064P	M.Sen1927I	-	-	CAGAG	Restriction Enzyme	99.56	1
S_Albany_str_ATCC_51960	TIII-1.6	Sen51957ORF11064P	M.Sen1927I	-	-	CAGAG	Restriction Enzyme	99.56	1
S_Mbandaka_str_ATCC_51958	TIII-1.60	SenSS209ORF1589P	M.Sen176ORF2835P	-	-	CAGAG	Restriction Enzyme	99.6	1
S_Miami_str_1923	TIII-1.61	Sen703ORF691P	M.SenS76ORF14234P	-	-	CAGAG	Methyltransferase	99.49	1
S_Paratyphi_B_str_ATCC_51962	TIII-1.61	Sen703ORF691P	M.SenS76ORF14234P	-	-	CAGAG	Methyltransferase	99.54	1
S_Minnesota_str_ATCC_49284	TIII-1.62	Sen603ORF673P	M.Sen7378I	-	-	CAGAG	Methyltransferase	100	1
S_Montevideo_S_7_4	TIII-1.63	Sen4344ORF13355P	M.Sen1921II	-	-	CAGAG	Restriction Enzyme	100	1
S_Montevideo_str_8387	TIII-1.63	Sen4344ORF13355P	M.Sen1921II	-	-	CAGAG	Restriction Enzyme	100	1
S_Montevideo_str_4441_H	TIII-1.63	Sen4344ORF13355P	M.Sen1921II	-	-	CAGAG	Restriction Enzyme	100	1
S_Poona_str_ATCC_BAA-1673	TIII-1.63	Sen4344ORF13355P	M.Sen1921II	-	-	CAGAG	Restriction Enzyme	100	1
S_Montevideo_str_ATCC_BAA710	TIII-1.64	Sen255IP	M.Sen255I	-	-	CAGAG	Both	100	1
S_Muenchen_S_11_1	TIII-1.65	Sen2244ORF440P	M.Sen2244ORF440P	-	-	CAGAG	Both	100	1
S_Muenchen_str_ATCC_8388	TIII-1.65	Sen2244ORF440P	M.Sen2244ORF440P	-	-	CAGAG	Both	100	1
S_Muenchen_str_baa1594	TIII-1.65	Sen2244ORF440P	M.Sen2244ORF440P	-	-	CAGAG	Both	100	1
S_Muenchen_str_baa1674	TIII-1.66	Sen14970ORF9426P	M.Sen10708I	-	-	CAGAG	Methyltransferase	100	1
S_Muenster_S_10_1	TIII-1.67	Sen4345ORF14890P	M.Sen1080I	-	-	CAGAG	Restriction Enzyme	100	1
S_Muenster_S_9_3	TIII-1.67	Sen4345ORF14890P	M.Sen1080I	-	-	CAGAG	Restriction Enzyme	100	1
S_Muenster_str_0315	TIII-1.68	Sen4345ORF14890P	M.Sen4345ORF14890P	-	-	CAGAG	Both	100	1
S_Muenster_str_420	TIII-1.68	Sen4345ORF14890P	M.Sen4345ORF14890P	-	-	CAGAG	Both	100	1
S_Nchanga_str_CFSAN001091	TIII-1.69	SenARA23ORF886P	M.Sen1602ORF13615P	-	-	CAGAG	Restriction Enzyme	99.83	1
S_Nchanga_str_CFSAN001092	TIII-1.69	SenARA23ORF886P	M.Sen1602ORF13615P	-	-	CAGAG	Restriction Enzyme	99.83	1
S_Amsterdam_S_10_4	TIII-1.7	Sen486ORF407P	M.Sen7378I	-	-	CAGAG	Restriction Enzyme	99.46	1
S_Newport_str_CVM_19536	TIII-1.70	Sen14970ORF9426P	M.Sen22462III	-	-	CAGAG	Restriction Enzyme	100	1
S_Norwich_str_CFSAN001077_Serovar	TIII-1.71	SenSDORF379P	M.Sen7378I	-	-	CAGAG	Restriction Enzyme	99.7	1
S_Oranienburg_S_8_1	TIII-1.72	SenS70ORF2040P	M.SenS76ORF14234P	-	-	CAGAG	Methyltransferase	100	1
S_Oranienburg_str_0250	TIII-1.72	SenS70ORF2040P	M.SenS76ORF14234P	-	-	CAGAG	Both	100	1
S_Oranienburg_str_701	TIII-1.72	SenS70ORF2040P	M.SenS76ORF14234P	-	-	CAGAG	Both	100	1
S_Panama_S_4_4	TIII-1.73	Sen7378IP	M.Sen7378I	-	-	CAGAG	Both	100	1
S_Panama_str_ATCC_7378	TIII-1.73	Sen7378IP	M.Sen7378I	-	-	CAGAG	Both	100	1
S_Paratyphi_A_str_AKU_12601	TIII-1.74	SptAIIP	M.SptAII	-	-	CAGAG	Both	100	1
S_Paratyphi_A_str_ATCC_11511	TIII-1.74	SptAIIP	M.SptAII	-	-	CAGAG	Both	100	1
S_Paratyphi_A_str_ATCC_9150	TIII-1.74	SptAIIP	M.SptAII	-	-	CAGAG	Both	100	1
S_Paratyphi_B_str_ATCC_10719	TIII-1.75	SenSPBIIP	M.SenSPBII	-	-	CAGAG	Both	100	1
S_Paratyphi_B_str_ATCC_19940	TIII-1.75	SenSPBIIP	M.SenSPBII	-	-	CAGAG	Both	100	1
S_Paratyphi_B_str_SPB7	TIII-1.75	SenSPBIIP	M.SenSPBII	-	-	CAGAG	Both	100	1
S_Paratyphi_B_str_ATCC_8759	TIII-1.76	Sen2929ORF20490P	M.SenAnaII	-	-	CAGAG	Methyltransferase	99.95	1
S_Paratyphi_B_str_SARA42	TIII-1.77	SenARA23ORF886P	M.StyUK1I	-	-	CAGAG	Restriction Enzyme	99.87	1
S_Saint_Paul_S_1_5	TIII-1.77	SenARA23ORF886P	M.StyUK1I	-	-	CAGAG	Both	100	1
S_Saintpaul_str_JO2008	TIII-1.77	SenARA23ORF886P	M.StyUK1I	-	-	CAGAG	Both	100	1
S_Saintpaul_str_SARA23	TIII-1.77	SenARA23ORF886P	M.StyUK1I	-	-	CAGAG	Both	100	1
S_Saintpaul_str_SARA26	TIII-1.77	SenARA23ORF886P	M.StyUK1I	-	-	CAGAG	Both	100	1
S_Paratyphi_B_str_SARA56	TIII-1.78	Sen2929ORF20490P	M.Sen5621ORF23502P	-	-	CAGAG	Restriction Enzyme	99.63	1
S_Paratyphi_C_str_RKS4594	TIII-1.79	SenRKSORF368P	M.SenCORF398P	-	-	CAGAG	Both	100	1
S_Anatum_str_ATCC_BAA-1592	TIII-1.8	SenB677ORFDP	M.SenAnaII	-	-	CAGAG	Methyltransferase	100	1
S_Paratyphi_var_Java_S_4_3	TIII-1.80	Sen156CAORF3630P	M.Sen236CAORF3630P	-	-	CAGAG	Both	100	1
S_Pomona_str_ATCC_10729	TIII-1.81	Sen603ORF673P	M.Sen12622ORFAP	-	-	CAGAG	Methyltransferase	99.74	1
S_Poona_S_7_7	TIII-1.82	Sen255IP	M.SenCVMORF410P	-	-	CAGAG	Methyltransferase	99.74	1
S_Pullorum_str_19945	TIII-1.83	Sen285ORF2280P	M.Sen6004ORF11905P	-	-	CAGAG	Methyltransferase	100	1
S_Pullorum_str_9120	TIII-1.83	Sen285ORF2280P	M.Sen6004ORF11905P	-	-	CAGAG	Methyltransferase	100	1
S_Rissen_S_6_4	TIII-1.84	Sen51957ORF11064P	M.Sen483II	-	-	CAGAG	Restriction Enzyme	99.66	1
S_Rubislaw_str_ATCC_10717	TIII-1.85	Sen285ORF2280P	M.Sen1080I	-	-	CAGAG	Methyltransferase	99.85	1
S_Saintpaul_str_SARA29	TIII-1.86	Sen29ORF400P	M.Sen29ORF400P	-	-	CAGAG	Both	100	1
S_San_Diego_S_9_5	TIII-1.87	Sen703ORF691P	M.Sen1921II	-	-	CAGAG	Restriction Enzyme	99.7	1
S_Schwarzengrund_S_1_6	TIII-1.88	Sen480ORF594P	M.SenCVMORF410P	-	-	CAGAG	Both	100	1
S_Schwarzengrund_str_CVM19633	TIII-1.88	Sen480ORF594P	M.SenCVMORF410P	-	-	CAGAG	Both	100	1
S_Schwarzengrund_str_SL480	TIII-1.88	Sen480ORF594P	M.SenCVMORF410P	-	-	CAGAG	Both	100	1
S_Senftenberg_S_10_6	TIII-1.89	SenSS209ORF1589P	M.Sen10384I	-	-	CAGAG	Both	100	1
S_Senftenberg_S_3_4	TIII-1.89	SenSS209ORF1589P	M.Sen10384I	-	-	CAGAG	Both	100	1
S_Senftenberg_str_316235162	TIII-1.89	SenSS209ORF1589P	M.Sen10384I	-	-	CAGAG	Both	100	1
S_Senftenberg_str_423984-2	TIII-1.89	SenSS209ORF1589P	M.Sen10384I	-	-	CAGAG	Both	100	1
S_Senftenberg_str_604314	TIII-1.89	SenSS209ORF1589P	M.Sen10384I	-	-	CAGAG	Both	100	1
S_Worthington_S_9_6	TIII-1.89	SenSS209ORF1589P	M.Sen10384I	-	-	CAGAG	Restriction Enzyme	99.6	1
S_Anatum_str_USDA_100	TIII-1.9	SenGT01ORF9940P	M.SenAnaII	-	-	CAGAG	Both	100	1
S_Senftenberg_str_ATCC_43845	TIII-1.90	Sen543ORF611P	M.Sen10384I	-	-	CAGAG	Restriction Enzyme	100	1
S_Senftenberg_str_FSL_A4-543	TIII-1.91	Sen543ORF611P	M.Sen543ORF611P	-	-	CAGAG	Restriction Enzyme	100	1
S_Singapore_S_4_8	TIII-1.92	SenARA23ORF886P	M.SenAnaII	-	-	CAGAG	Restriction Enzyme	99.9	1
S_Soerenga_str_695	TIII-1.93	Sen1558ORF5778P	M.Sen71E05ORF703P	-	-	CAGAG	Methyltransferase	99.59	1
S_Stanley_str_ATCC_7308	TIII-1.94	Sen29ORF400P	M.Sen22462III	-	-	CAGAG	Restriction Enzyme	99.56	1
S_Tallahassee_str_0012	TIII-1.95	Sen132628ORF389P	M.SenSPBII	-	-	CAGAG	Methyltransferase	99.59	1
S_Tennessee_str_CDC07-0191	TIII-1.96	Sen191ORFBP	M.Sen0191ORFAP	-	-	CAGAG	Both	100	1
S_Tennessee_str_TXSC_TXSC08-19	TIII-1.97	Sen3668ORFAP	M.Sen0191ORFAP	-	-	CAGAG	Methyltransferase	100	1
S_Tennessee_str_TXSC_TXSC08-21	TIII-1.98	Sen285ORF2280P	M.Sen0191ORFAP	-	-	CAGAG	Methyltransferase	100	1
S_Thompson_S_8_2	TIII-1.99	Sen8391IIP	M.Sen8391II	-	-	CAGAG	Both	100	1
S_Thompson_str_ATCC_8391	TIII-1.99	Sen8391IIP	M.Sen8391II	-	-	CAGAG	Both	100	1
S_Adelaide_str_FSL_A4-669	TIII-2.1	Sen669ORF657P	M.Sen669ORF657P	-	-	unknown	Both	100	1
S_Give_str_FSL_S5-487	TIII-2.10	Sen487ORF5781P	M.Sen487ORF5781P	-	-	unknown	Both	100	1
S_Give_str_FSL_S5-487	TIII-2.11	Sen487ORF553P	M.Sen487ORF553P	-	-	unknown	Both	100	1
S_Give_str_FSL_S5-487	TIII-2.12	Sen487ORF555P	M.Sen487ORF552P	-	-	unknown	Both	100	1
S_Hvittingfoss_str_FSL_A4-620	TIII-2.13	Sen620ORF788P	M.Sen580ORF602P	-	-	unknown	Restriction Enzyme	100	1
S_Inverness_str_FSL_R8-3668	TIII-2.14	Sen3668ORF626P	M.Sen3668ORF626P	-	-	unknown	Both	100	1
S_Meleagridis_str_0047	TIII-2.15	Sen3668ORFAP	M.StyUK1I	-	-	unknown	Restriction Enzyme	99.57	1
S_Mississippi_str_FSL_A4-633	TIII-2.16	Sen633ORF494P	M.Sen633ORF494P	-	-	unknown	Both	100	1
S_Newport_str_CVM_19449	TIII-2.17	Sen2159IIP	M.Sen22462III	-	-	unknown	Methyltransferase	100	1
S_Newport_str_CVM_22513	TIII-2.17	Sen2159IIP	M.Sen22462III	-	-	unknown	Methyltransferase	100	1
S_Newport_str_CVM_4176	TIII-2.17	Sen2159IIP	M.Sen22462III	-	-	unknown	Methyltransferase	100	1
S_Newport_str_SL254	TIII-2.17	Sen2159IIP	M.Sen22462III	-	-	unknown	Methyltransferase	100	1
S_Newport_str_CVM_21559	TIII-2.18	Sen1927IP	M.Sen1927I	-	-	unknown	Both	100	1
S_Newport_str_CVM_35199	TIII-2.18	Sen1927IP	M.Sen1927I	-	-	unknown	Both	100	1
S_Rubislaw_str_ATCC_10717	TIII-2.19	Sen12622ORFCP	M.Sen680ORFBP	-	-	unknown	Restriction Enzyme	99.76	1
S_Alachua_str_FSL_R6-377	TIII-2.2	Sen377ORF524P	M.Sen377ORF524P	-	-	unknown	Both	100	1
S_Rubislaw_str_FSL_A4-653	TIII-2.20	Sen653ORF593P	M.Sen653ORF593P	-	-	unknown	Both	100	1
S_Senftenberg_S_10_6	TIII-2.21	Kox890ORF11345P	M.KoxNIH1ORF5835P	-	-	unknown	Restriction Enzyme	99.77	1
S_Typhi_str_Ty2	TIII-2.22	Sen21aORF4480P	M.Sen12ORF9380P	-	-	unknown	Both	100	1
S_Typhimurium_S_1_1	TIII-2.23	Sen870IP	M.StyUK1I	-	-	unknown	Both	100	1
S_Typhimurium_S_3_5	TIII-2.23	Sen870IP	M.StyUK1I	-	-	unknown	Both	100	1
S_Typhimurium_str_LT2	TIII-2.23	Sen870IP	M.StyUK1I	-	-	unknown	Both	100	1
S_Typhimurium_str_ST4581	TIII-2.23	Sen870IP	M.StyUK1I	-	-	unknown	Both	100	1
S_Uganda_str_FSL_R8-3404	TIII-2.24	Sen3404ORF592P	M.Sen3404ORF592P	-	-	unknown	Restriction Enzyme	100	1
S_Wandsworth_str_FSL_A4-580	TIII-2.25	Sen580ORF602P	M.Sen580ORF602P	-	-	unknown	Both	100	1
S_Poona_S_7_7	TIII-2.26	Sen12622ORFCP	M.SenB677ORFCP	-	-	unknown	Restriction Enzyme	99.64	1		Methyltransferase (%ID=96/Length=37%) found by blast against REBASE
S_Give_str_FSL_S5-487	TIII-2.27	Sen487ORF5779P	-	-	-	unknown	Both	100	1
S_Baildon_str_FSL_R6-199	TIII-2.3	Sen199ORFBP	M.Sen199ORFBP	-	-	unknown	Restriction Enzyme	100	1
S_Brandenburg_S_9_2	TIII-2.4	Sen603ORF673P	M.Sen1921II	-	-	unknown	Methyltransferase	99.9	1
S_Cubana_str_CFSAN001083	TIII-2.5	Sen3668ORFAP	-	-	-	unknown	Restriction Enzyme	99.25	1
S_Gaminara_str_ATCC_BAA-711	TIII-2.5	Sen3668ORFAP	-	-	-	unknown	Restriction Enzyme	98.71	1
S_Inverness_str_FSL_R8-3668	TIII-2.5	Sen3668ORFAP	-	-	-	unknown	Restriction Enzyme	100	1
S_Cubana_str_CFSAN001083	TIII-2.6	Sen3668ORF632P	-	-	-	unknown	Restriction Enzyme	98.89	0.9833
S_Gaminara_str_ATCC_BAA-711	TIII-2.6	Sen3668ORF632P	-	-	-	unknown	Restriction Enzyme	98.87	0.9933
S_Inverness_str_FSL_R8-3668	TIII-2.6	Sen3668ORF632P	-	-	-	unknown	Restriction Enzyme	100	0.9852
S_Derby_S_3_2	TIII-2.7	Sen1175ORF18340P	M.Sen1175ORF18340P	-	-	unknown	Methyltransferase	100	1
S_Gaminara_str_FSL_A4-567	TIII-2.8	Sen567ORF523P	M.Sen653ORF593P	-	-	unknown	Restriction Enzyme	100	1
S_Give_S_5_1	TIII-2.9	Sen12622ORFCP	M.Sen487ORF5781P	-	-	unknown	Methyltransferase	100	1
S_Give_S_6_8	TIII-2.9	Sen12622ORFCP	M.Sen487ORF5781P	-	-	unknown	Methyltransferase	100	1
S_Liverpool_S_12_2	TIII-1.110	Sen553ORF70P	M.Sen29ORF400P	-	-	CAGAG	Restriction Enzyme	99.66	1
S_London_str_CFSAN001081	TIII-1.111	SenSDORF379P	M.Sen034ORF2670P	-	-	CAGAG	Methyltransferase	99.67	1
S_Minnesota_str_FSL_A4-603	TIII-1.112	Sen603ORF673P	M.Sen5621ORF23502P	-	-	CAGAG	Methyltransferase	99.32	1
S_subsp_salamae_ser_str_00-0163	TIII-1.113	Sen1602ORF13615P	M.SptAII	-	-	CAGAG	Restriction Enzyme	99.44	1

## Sheet: Type IV
		Hit in RM-Finder	Recognition Assigment
Isolate	System	Restriction	Recognition sequence	Assigned from	%ID from Assigning hit	Length from Assigning hit
S_Abony_str_0014	TIV-1.1	SenAboMrrP	unknown	Restriction Enzyme	100	1
S_Paratyphi_B_str_ATCC_10719	TIV-1.1	SenAboMrrP	unknown	Restriction Enzyme	99.89	1
S_Paratyphi_B_str_ATCC_19940	TIV-1.1	SenAboMrrP	unknown	Restriction Enzyme	99.89	1
S_Senftenberg_str_ATCC_43845	TIV-1.1	SenAboMrrP	unknown	Restriction Enzyme	99.67	1
S_Senftenberg_str_FSL_A4-543	TIV-1.1	SenAboMrrP	unknown	Restriction Enzyme	99.67	1
S_Worthington_S_9_6	TIV-1.1	SenAboMrrP	unknown	Restriction Enzyme	99.78	1
S_Worthington_str_ATCC_9607	TIV-1.1	SenAboMrrP	unknown	Restriction Enzyme	99.78	1
S_Elizabethville_S_7_6	TIV-10.1	SenWMrrP	unknown	Restriction Enzyme	100	1
S_London_S_6_7	TIV-10.1	SenWMrrP	unknown	Restriction Enzyme	100	1
S_London_str_CFSAN001081	TIV-10.1	SenWMrrP	unknown	Restriction Enzyme	100	1
S_Paratyphi_B_str_ATCC_51962	TIV-10.1	SenWMrrP	unknown	Restriction Enzyme	100	1
S_Rissen_S_6_4	TIV-10.1	SenWMrrP	unknown	Restriction Enzyme	99.45	1
S_Weltevreden_S_3_3	TIV-10.1	SenWMrrP	unknown	Restriction Enzyme	100	1
S_Weltevreden_str_HI_N05-537	TIV-10.1	SenWMrrP	unknown	Restriction Enzyme	100	1
S_Havana_S_11_5	TIV-11.1	Kox114921McrBP	unknown	Restriction Enzyme	99.85	1
S_Montevideo_str_29N	TIV-11.1	Kox114921McrBP	unknown	Restriction Enzyme	99.85	1
S_Virchow_S_6_3	TIV-11.1	Kox114921McrBP	unknown	Restriction Enzyme	99.85	1
S_Havana_S_11_5	TIV-12.1	SenUJ816AMrrP	unknown	Restriction Enzyme	99.89	1
S_Havana_str_CFSAN001082	TIV-12.1	SenUJ816AMrrP	unknown	Restriction Enzyme	99.78	1
S_Infantis_str_SARB27	TIV-12.1	SenUJ816AMrrP	unknown	Restriction Enzyme	99.45	1
S_Typhi_str_Ty2	TIV-12.1	SenUJ816AMrrP	unknown	Restriction Enzyme	100	1
S_subsp_diarizonae_ser_str_01-0170	TIV-12.1	SenUJ816AMrrP	unknown	Restriction Enzyme	98.47	1
S_Heidelberg_S_1_7	TIV-13.1	StyLT2Mrr	unknown	Restriction Enzyme	100	1
S_Heidelberg_str_82-2052	TIV-13.1	StyLT2Mrr	unknown	Restriction Enzyme	100	1
S_Heidelberg_str_SARA35	TIV-13.1	StyLT2Mrr	unknown	Restriction Enzyme	100	1
S_Heidelberg_str_SL476	TIV-13.1	StyLT2Mrr	unknown	Restriction Enzyme	100	1
S_Paratyphi_B_str_ATCC_8759	TIV-13.1	StyLT2Mrr	unknown	Restriction Enzyme	99.56	1
S_Paratyphi_B_str_SARA42	TIV-13.1	StyLT2Mrr	unknown	Restriction Enzyme	100	1
S_Paratyphi_B_str_SARA56	TIV-13.1	StyLT2Mrr	unknown	Restriction Enzyme	99.56	1
S_Saint_Paul_S_1_5	TIV-13.1	StyLT2Mrr	unknown	Restriction Enzyme	100	1
S_Saintpaul_str_JO2008	TIV-13.1	StyLT2Mrr	unknown	Restriction Enzyme	100	1
S_Saintpaul_str_SARA23	TIV-13.1	StyLT2Mrr	unknown	Restriction Enzyme	100	1
S_Saintpaul_str_SARA26	TIV-13.1	StyLT2Mrr	unknown	Restriction Enzyme	100	1
S_Typhimurium_S_1_1	TIV-13.1	StyLT2Mrr	unknown	Restriction Enzyme	100	1
S_Typhimurium_S_1_2	TIV-13.1	StyLT2Mrr	unknown	Restriction Enzyme	100	1
S_Typhimurium_S_2_5	TIV-13.1	StyLT2Mrr	unknown	Restriction Enzyme	100	1
S_Typhimurium_S_3_5	TIV-13.1	StyLT2Mrr	unknown	Restriction Enzyme	100	1
S_Typhimurium_str_AZ_057	TIV-13.1	StyLT2Mrr	unknown	Restriction Enzyme	100	1
S_Typhimurium_str_LT2	TIV-13.1	StyLT2Mrr	unknown	Restriction Enzyme	100	1
S_Typhimurium_str_SARA13	TIV-13.1	StyLT2Mrr	unknown	Restriction Enzyme	100	1
S_Typhimurium_str_ST4581	TIV-13.1	StyLT2Mrr	unknown	Restriction Enzyme	100	1
S. 4,[5],12:i:- str. 08-1700	TIV-13.1	StyLT2Mrr	unknown	Restriction Enzyme	100	1
S. 4,[5],12:i:- str. 08-1739	TIV-13.1	StyLT2Mrr	unknown	Restriction Enzyme	100	1
S_Hvittingfoss_str_FSL_A4-620	TIV-14.1	Sen620MrrP	unknown	Restriction Enzyme	100	1
S_Inverness_str_ATCC_10720	TIV-15.1	Sen1927Mrr2P	unknown	Restriction Enzyme	100	1
S_Newport_str_CVM_21559	TIV-15.1	Sen1927Mrr2P	unknown	Restriction Enzyme	100	1
S_Javiana_str_PRS_2010_0720	TIV-16.1	SenJMrrP	unknown	Restriction Enzyme	100	1
S_Montevideo_S_4_1	TIV-16.1	SenJMrrP	unknown	Restriction Enzyme	99.9	1
S_Montevideo_str_29N	TIV-16.1	SenJMrrP	unknown	Restriction Enzyme	99.9	1
S_Montevideo_str_LQC_10	TIV-16.1	SenJMrrP	unknown	Restriction Enzyme	99.9	1
S_Urbana_str_ATCC_9261	TIV-16.1	SenJMrrP	unknown	Restriction Enzyme	100	1
S_Johannesburg_str_FSL_S5-703	TIV-17.1	Sen703MrrP	unknown	Restriction Enzyme	100	1
S_Urbana_str_FSL_R8-2977	TIV-17.1	Sen703MrrP	unknown	Restriction Enzyme	100	0.935802
S_Johannesburg_str_FSL_S5-703	TIV-18.1	Sen703Mrr2P	unknown	Restriction Enzyme	100	1
S_Urbana_str_FSL_R8-2977	TIV-18.1	Sen703Mrr2P	unknown	Restriction Enzyme	100	1
S_Kentucky_S_10_8	TIV-19.1	Sen29MrrP	unknown	Restriction Enzyme	96.43	1
S_Kentucky_str_ATCC_9263	TIV-19.1	Sen29MrrP	unknown	Restriction Enzyme	96.43	1
S_Mbandaka_str_ATCC_51958	TIV-19.1	Sen29MrrP	unknown	Restriction Enzyme	96.43	1
S_Minnesota_str_ATCC_49284	TIV-19.1	Sen29MrrP	unknown	Restriction Enzyme	96.83	1
S_Minnesota_str_FSL_A4-603	TIV-19.1	Sen29MrrP	unknown	Restriction Enzyme	96.83	1
S_Saintpaul_str_SARA29	TIV-19.1	Sen29MrrP	unknown	Restriction Enzyme	100	1
S_Abony_str_0014	TIV-2.1	SenAboMrr2P	unknown	Restriction Enzyme	100	1
S_Poona_str_ATCC_BAA-1673	TIV-2.1	SenAboMrr2P	unknown	Restriction Enzyme	97.09	1
S_Wippra_S_12_1	TIV-2.1	SenAboMrr2P	unknown	Restriction Enzyme	97.19	1
S_Kentucky_str_29439	TIV-20.1	Sen29188Mrr2P	unknown	Restriction Enzyme	100	1
S_Kentucky_str_CVM29188	TIV-20.1	Sen29188Mrr2P	unknown	Restriction Enzyme	100	1
S_Kentucky_str_5349	TIV-20.1	Sen29188Mrr2P	unknown	Restriction Enzyme	100	1
S_Kentucky_str_29439	TIV-21.1	Sen1337MrrP	unknown	Restriction Enzyme	100	1
S_Kentucky_str_5349	TIV-21.1	Sen1337MrrP	unknown	Restriction Enzyme	100	1
S_Kentucky_str_CVM29188	TIV-21.1	Sen1337MrrP	unknown	Restriction Enzyme	100	1
S_Tallahassee_str_0012	TIV-21.1	Sen1337MrrP	unknown	Restriction Enzyme	99.89	1
S_Panama_S_4_4	TIV-22.1	Sen7378MrrP	unknown	Restriction Enzyme	100	1
S_Panama_str_ATCC_7378	TIV-22.1	Sen7378MrrP	unknown	Restriction Enzyme	100	1
S_Paratyphi_A_str_AKU_12601	TIV-23.1	SenAKUMrrP	unknown	Restriction Enzyme	100	1
S_Paratyphi_A_str_ATCC_11511	TIV-23.1	SenAKUMrrP	unknown	Restriction Enzyme	100	1
S_Paratyphi_A_str_ATCC_9150	TIV-23.1	SenAKUMrrP	unknown	Restriction Enzyme	100	1
S_Paratyphi_B_str_SPB7	TIV-24.1	SenSPBMrrP	unknown	Restriction Enzyme	100	1
S_Paratyphi_var_Java_S_4_3	TIV-25.1	Kpn211092MrrP	unknown	Restriction Enzyme	96.28	0.988506
S_Sloterdijk_str_ATCC_15791	TIV-26.1	Sen15791MrrP	unknown	Restriction Enzyme	100	1
S_Wippra_S_12_1	TIV-26.1	Sen15791MrrP	unknown	Restriction Enzyme	96.32	1
S_Typhimurium_S_1_1	TIV-27.1	Sen31685MrrP	unknown	Restriction Enzyme	100	1
S_Typhimurium_S_1_2	TIV-27.1	Sen31685MrrP	unknown	Restriction Enzyme	100	1
S_Typhimurium_S_2_5	TIV-27.1	Sen31685MrrP	unknown	Restriction Enzyme	100	1
S_Typhimurium_S_3_5	TIV-27.1	Sen31685MrrP	unknown	Restriction Enzyme	100	1
S_Typhimurium_str_AZ_057	TIV-27.1	Sen31685MrrP	unknown	Restriction Enzyme	100	1
S_Typhimurium_str_LT2	TIV-27.1	Sen31685MrrP	unknown	Restriction Enzyme	100	1
S_Typhimurium_str_SARA13	TIV-27.1	Sen31685MrrP	unknown	Restriction Enzyme	100	1
S_Typhimurium_str_ST4581	TIV-27.1	Sen31685MrrP	unknown	Restriction Enzyme	100	1
S. 4,[5],12:i:- str. 08-1700	TIV-27.1	Sen31685MrrP	unknown	Restriction Enzyme	100	1
S. 4,[5],12:i:- str. 08-1739	TIV-27.1	Sen31685MrrP	unknown	Restriction Enzyme	100	1
S_subsp_diarizonae_ser_str_01-0170	TIV-28.1	CfrCMcrBCP(CfrCMcrCP)	unknown	Restriction Enzyme	97.8	1
S_subsp_diarizonae_ser_str_01-0170	TIV-29.1	Eae1509McrBCP(Eae1509McrBP)	unknown	Restriction Enzyme	98.21	1
S_Agona_S_2_1	TIV-3.1	Sen981MrrP	unknown	Restriction Enzyme	99.91	1.0009
S_Agona_str_419639_2-1	TIV-3.1	Sen981MrrP	unknown	Restriction Enzyme	99.91	1.0009
S_Agona_str_648586-1	TIV-3.1	Sen981MrrP	unknown	Restriction Enzyme	99.91	1.0009
S_Agona_str_ATCC_51957	TIV-3.1	Sen981MrrP	unknown	Restriction Enzyme	99.91	1.0009
S_Amsterdam_S_10_4	TIV-3.1	Sen981MrrP	unknown	Restriction Enzyme	97.79	1.0009
S_Derby_S_3_2	TIV-3.1	Sen981MrrP	unknown	Restriction Enzyme	98.72	1.0017
S_Infantis_str_SARB27	TIV-3.1	Sen981MrrP	unknown	Restriction Enzyme	98.04	1.0009
S_Livingstone_S_7_3	TIV-3.1	Sen981MrrP	unknown	Restriction Enzyme	96.51	1.0009
S_Ohio_str_CFSAN001079	TIV-3.1	Sen981MrrP	unknown	Restriction Enzyme	97.19	1.00085
S_subsp_houtenae_ser_str_01-0133	TIV-30.1	Sen3027MrrP	unknown	Restriction Enzyme	99.66	1
S_subsp_houtenae_str_ATCC_BAA-1581	TIV-30.1	Sen3027MrrP	unknown	Restriction Enzyme	99.83	1
S_Alachua_str_FSL_R6-377	TIV-4.1	EclBTORFCP	unknown	Restriction Enzyme	95.96	0.96
S_Albany_str_ATCC_51960	TIV-4.1	EclBTORFCP	unknown	Restriction Enzyme	96.12	1
S_Anatum_str_ATCC_BAA-1592	TIV-5.1	Sen1175MrrP	unknown	Restriction Enzyme	100	1
S_Anatum_str_USDA_100	TIV-5.1	Sen1175MrrP	unknown	Restriction Enzyme	100	1
S_Bareilly_S_10_3	TIV-6.1	Sen4481MrrP	unknown	Restriction Enzyme	99.32	1.0011
S_Bareilly_str_ATCC_9115	TIV-6.1	Sen4481MrrP	unknown	Restriction Enzyme	99.32	1.0011
S_Bareilly_str_CFSAN000183	TIV-6.1	Sen4481MrrP	unknown	Restriction Enzyme	99.32	1.0011
S_Bareilly_str_CFSAN000189	TIV-6.1	Sen4481MrrP	unknown	Restriction Enzyme	99.32	1.0011
S_Bareilly_str_CFSAN000200	TIV-6.1	Sen4481MrrP	unknown	Restriction Enzyme	99.32	1.0011
S_Berta_str_ATCC_8392	TIV-6.1	Sen4481MrrP	unknown	Restriction Enzyme	99.89	1.0011
S_Blockley_S_8_6	TIV-6.1	Sen4481MrrP	unknown	Restriction Enzyme	99.44	1.0011
S_Dublin_S_2_2	TIV-6.1	Sen4481MrrP	unknown	Restriction Enzyme	99.89	1.0011
S_Dublin_str_HWS51	TIV-6.1	Sen4481MrrP	unknown	Restriction Enzyme	99.89	1.0011
S_Dublin_str_SL1438	TIV-6.1	Sen4481MrrP	unknown	Restriction Enzyme	99.89	1.0011
S_Enteritidis_S_3_7	TIV-6.1	Sen4481MrrP	unknown	Restriction Enzyme	99.89	1.0011
S_Enteritidis_S_5_8	TIV-6.1	Sen4481MrrP	unknown	Restriction Enzyme	99.77	1.0011
S_Enteritidis_S_8_3	TIV-6.1	Sen4481MrrP	unknown	Restriction Enzyme	99.77	1.0011
S_Enteritidis_str_436	TIV-6.1	Sen4481MrrP	unknown	Restriction Enzyme	99.77	1.0011
S_Enteritidis_str_81-2625	TIV-6.1	Sen4481MrrP	unknown	Restriction Enzyme	99.89	1.0011
S_Enteritidis_str_P125109	TIV-6.1	Sen4481MrrP	unknown	Restriction Enzyme	99.77	1.0011
S_Galinarum_str_9184	TIV-6.1	Sen4481MrrP	unknown	Restriction Enzyme	99.77	1.0011
S_Gallinarum_str_287_91	TIV-6.1	Sen4481MrrP	unknown	Restriction Enzyme	99.77	1.0011
S_Newport_str_CVM_21559	TIV-6.1	Sen4481MrrP	unknown	Restriction Enzyme	99.44	1.00113
S_Newport_str_CVM_35199	TIV-6.1	Sen4481MrrP	unknown	Restriction Enzyme	99.44	1.00113
S_Pullorum_str_19945	TIV-6.1	Sen4481MrrP	unknown	Restriction Enzyme	99.77	1.0011
S_Pullorum_str_9120	TIV-6.1	Sen4481MrrP	unknown	Restriction Enzyme	99.77	1.0011
S_Senftenberg_str_ATCC_8400	TIV-6.1	Sen4481MrrP	unknown	Restriction Enzyme	98.98	1.00113
S_Stanleyville_str_CFSAN000624	TIV-6.1	Sen4481MrrP	unknown	Restriction Enzyme	99.77	1.00113
S_Bareilly_S_10_3	TIV-7.1	Sen180MrrP	unknown	Restriction Enzyme	100	1
S_Bareilly_str_ATCC_9115	TIV-7.1	Sen180MrrP	unknown	Restriction Enzyme	100	1
S_Bareilly_str_CFSAN000183	TIV-7.1	Sen180MrrP	unknown	Restriction Enzyme	100	1
S_Bareilly_str_CFSAN000189	TIV-7.1	Sen180MrrP	unknown	Restriction Enzyme	100	1
S_Bareilly_str_CFSAN000200	TIV-7.1	Sen180MrrP	unknown	Restriction Enzyme	100	1
S_Berta_str_ATCC_8392	TIV-7.1	Sen180MrrP	unknown	Restriction Enzyme	100	1
S_Blockley_S_8_6	TIV-7.1	Sen180MrrP	unknown	Restriction Enzyme	100	1
S_Dublin_S_2_2	TIV-7.1	Sen180MrrP	unknown	Restriction Enzyme	100	1
S_Dublin_str_HWS51	TIV-7.1	Sen180MrrP	unknown	Restriction Enzyme	100	1
S_Dublin_str_SL1438	TIV-7.1	Sen180MrrP	unknown	Restriction Enzyme	100	1
S_Enteritidis_S_3_7	TIV-7.1	Sen180MrrP	unknown	Restriction Enzyme	100	1
S_Enteritidis_S_5_8	TIV-7.1	Sen180MrrP	unknown	Restriction Enzyme	100	1
S_Enteritidis_S_8_3	TIV-7.1	Sen180MrrP	unknown	Restriction Enzyme	100	1
S_Enteritidis_str_436	TIV-7.1	Sen180MrrP	unknown	Restriction Enzyme	100	1
S_Enteritidis_str_81-2625	TIV-7.1	Sen180MrrP	unknown	Restriction Enzyme	100	1
S_Enteritidis_str_P125109	TIV-7.1	Sen180MrrP	unknown	Restriction Enzyme	100	1
S_Galinarum_str_9184	TIV-7.1	Sen180MrrP	unknown	Restriction Enzyme	100	1
S_Gallinarum_str_287_91	TIV-7.1	Sen180MrrP	unknown	Restriction Enzyme	100	1
S_Newport_str_CVM_21559	TIV-7.1	Sen180MrrP	unknown	Restriction Enzyme	100	1
S_Newport_str_CVM_35199	TIV-7.1	Sen180MrrP	unknown	Restriction Enzyme	100	1
S_Pullorum_str_19945	TIV-7.1	Sen180MrrP	unknown	Restriction Enzyme	100	1
S_Pullorum_str_9120	TIV-7.1	Sen180MrrP	unknown	Restriction Enzyme	100	1
S_Senftenberg_str_ATCC_8400	TIV-7.1	Sen180MrrP	unknown	Restriction Enzyme	99.29	1
S_Stanleyville_str_CFSAN000624	TIV-7.1	Sen180MrrP	unknown	Restriction Enzyme	100	1
S_Bareilly_str_2780	TIV-8.1	Sen1602MrrP	unknown	Restriction Enzyme	99.78	1
S_Bareilly_str_CFSAN000197	TIV-8.1	Sen1602MrrP	unknown	Restriction Enzyme	99.67	1
S_Chester_S_5_5	TIV-9.1	Sen1921ORF24970P	unknown	Restriction Enzyme	99.88	1
S_Chester_str_ATCC_11997	TIV-9.1	Sen1921ORF24970P	unknown	Restriction Enzyme	99.88	1
S_Eastbourne_str_CFSAN001084	TIV-9.1	Sen1921ORF24970P	unknown	Restriction Enzyme	100	1
S_Montevideo_S_4_1	TIV-9.1	Sen1921ORF24970P	unknown	Restriction Enzyme	100	1
S_Montevideo_S_7_4	TIV-9.1	Sen1921ORF24970P	unknown	Restriction Enzyme	100	1
S_Montevideo_str_29N	TIV-9.1	Sen1921ORF24970P	unknown	Restriction Enzyme	100	1
S_Montevideo_str_4441_H	TIV-9.1	Sen1921ORF24970P	unknown	Restriction Enzyme	100	1
S_Montevideo_str_8387	TIV-9.1	Sen1921ORF24970P	unknown	Restriction Enzyme	100	1
S_Montevideo_str_LQC_10	TIV-9.1	Sen1921ORF24970P	unknown	Restriction Enzyme	100	1
S_Oranienburg_S_8_1	TIV-9.1	Sen1921ORF24970P	unknown	Restriction Enzyme	99.88	1
S_San_Diego_S_9_5	TIV-9.1	Sen1921ORF24970P	unknown	Restriction Enzyme	100	1
